# Supplementary material for: Identification of genes and key pathways underlying the pathophysiological association between nonalcoholic fatty liver disease and atrial fibrillation
Source: BMC Med Genomics. 2022 Jul 5;15:150. doi: 10.1186/s12920-022-01300-1 (PMC9258143; doi:10.1186/s12920-022-01300-1)
Supplement: Supplementary file 1 — Additional file 1. DEGs involved in NAFLD samples. [file 12920_2022_1300_MOESM1_ESM.xls]

## Sheet: Supplementary file 2
A1. DEGs involved in NAFLD samples.
	logFC	AveExpr	t	P.Value	adj.P.Val	B
CCL20	2.47993	6.83614	3.78479	0.00124939	0.211435	-0.835056					SYNE2
CD274	2.27033	6.49141	3.39889	0.00300636	0.236889	-1.58051					SLC22A4
S100A12	2.1851	6.66986	3.07483	0.00622608	0.293726	-2.19769					C16orf54
ENO3	2.11527	8.25695	4.82152	0.000118058	0.108334	1.15138					FPR3
BCL2A1	2.00644	5.69801	3.48205	0.00248995	0.236889	-1.4205					CLC
S100A8	1.97015	10.1847	3.02214	0.00699971	0.299003	-2.29673					CLEC2B
F2RL1	1.95862	6.19091	3.21185	0.00458325	0.271339	-1.93825					BCHE
SGMS2	1.91496	6.89047	3.08538	0.00608149	0.293726	-2.17781					SLC2A3
MNDA	1.87341	6.20682	3.35174	0.00334465	0.24785	-1.67102					SLC6A6
FABP5	1.85159	6.84638	3.41776	0.00288067	0.236889	-1.54425					NCF2
KLHL29	1.77351	5.91875	3.43842	0.00274895	0.236889	-1.50452					HLA-DRA
RGCC	1.75566	7.41616	3.0815	0.00613429	0.293726	-2.18512					CXCR2
SLC3A1	1.73675	6.98574	3.22681	0.00443181	0.265488	-1.90977					LRRK2
CCDC71L	1.73522	8.07512	3.10009	0.00588531	0.293154	-2.15006					MNDA
SELL	1.71098	6.30309	3.30182	0.00374345	0.251424	-1.7666					IFI16
S100A9	1.69969	8.30603	2.98762	0.00755628	0.300812	-2.36137					IER3
SOCS3	1.6232	7.60448	2.16322	0.0434566	0.472697	-3.81677					STC1
SGK1	1.6054	10.4347	3.74348	0.00137299	0.211435	-0.915098					CCR2
ICAM1	1.59734	7.67386	3.18884	0.00482596	0.27883	-1.98199					CCL20
SERPINB9	1.58908	6.98758	3.02917	0.00689135	0.296111	-2.28354					SLPI
RALGDS	1.55599	7.45308	3.17163	0.00501573	0.280521	-2.01467					RBM3
MLIP	1.50552	7.1348	2.63066	0.0164546	0.382903	-3.01548					S100A8
PEG10	1.49527	5.01051	3.69962	0.00151749	0.212744	-1.00003					GPR160
PLIN1	1.46943	7.13616	5.17348	5.38e-05	0.0775704	1.80308					PKP2
ACKR3	1.46544	5.80823	2.33693	0.0305242	0.428527	-3.528					PTPRC
TSLP	1.43337	6.19279	3.33505	0.00347313	0.250453	-1.70301					CMTM2
AVPR1A	1.41705	8.72708	3.36209	0.00326731	0.24785	-1.65117					PRG4
SAMSN1	1.417	6.01108	2.58348	0.0181998	0.391704	-3.0996					ARRDC3
HAMP	1.40551	10.7997	2.6073	0.0172977	0.389148	-3.0572					IFI44L
ALOX5AP	1.38916	6.77035	2.8569	0.010077	0.321891	-2.60415					EVI2B
FOSL2	1.38691	7.30197	3.42096	0.00285988	0.236889	-1.53811					CHIC2
CXCR2	1.37541	5.87322	3.50122	0.00238388	0.236889	-1.38353					CXCL1
PROK2	1.37447	4.57652	2.5426	0.0198516	0.402183	-3.17196					SLC41A2
PHLDA1	1.37374	8.51125	2.6943	0.0143508	0.36169	-2.90105					P4HA1
TMEM154	1.35645	5.49099	5.68679	1.75e-05	0.0522187	2.7222					FMO2
IL1RN	1.35252	9.20766	2.98506	0.00759928	0.300812	-2.36617					LRCH1
TM4SF1	1.32537	9.59742	2.36014	0.0290958	0.425302	-3.48855					MPEG1
RPS6KA5	1.30726	5.97655	4.12071	0.000579807	0.194979	-0.184791					COL6A3
TREM1	1.3071	6.02821	2.90827	0.00900243	0.31101	-2.50915					CLEC4A
SCD	1.28994	9.94506	3.3112	0.00366513	0.251424	-1.74867					NEURL1B
IP6K3	1.2849	5.65938	3.70334	0.00150468	0.212423	-0.992835					S100A12
SGCE	1.28401	6.65839	4.78757	0.000127434	0.111752	1.08772					SLC51A
PELI1	1.28124	7.28867	2.84625	0.0103148	0.324197	-2.62378					LMBR1
TRPM8	1.27356	7.7188	4.60163	0.000193966	0.123752	0.736769					CSF2RB
TIMD4	1.25442	6.33883	2.39267	0.0271977	0.421064	-3.43292					S100A9
CCR1	1.24756	7.25627	2.94796	0.00824844	0.304717	-2.43537
SPIDR	1.24639	7.31609	3.60671	0.00187544	0.222706	-1.17983
NCF2	1.24457	6.17962	2.51108	0.021221	0.408626	-3.22742
SPSB1	1.24351	6.95482	3.04767	0.00661393	0.295717	-2.2488
BBOX1	1.22102	8.61551	5.24819	4.56e-05	0.0775704	1.93929
PDE11A	1.2177	5.42099	3.78693	0.0012433	0.211435	-0.830907
FPR1	1.21402	7.53051	2.65548	0.0156014	0.374063	-2.97098
CSF2RB	1.21292	5.38809	2.93684	0.0084534	0.304717	-2.45608
SDC4	1.20995	10.9025	3.63892	0.00174274	0.217997	-1.11752
BIRC3	1.20574	6.37262	2.84213	0.0104081	0.324387	-2.63136
MT1M	1.19751	10.7825	2.28886	0.033692	0.44386	-3.60909
KIAA0040	1.18776	6.70238	2.66992	0.0151245	0.369653	-2.94501
ADAMTS1	1.17954	8.16414	2.29699	0.033136	0.44386	-3.59544
MXD1	1.1717	6.60143	2.87945	0.00959081	0.316889	-2.5625
HMOX1	1.16896	8.72834	2.69938	0.0141942	0.360245	-2.89187
UGT2A3	1.16744	5.13815	4.05744	0.000670004	0.200435	-0.307059
CHI3L1	1.16707	8.84701	2.26217	0.0355797	0.451048	-3.65374
HIVEP1	1.16641	7.31868	3.08936	0.00602787	0.293726	-2.17031
VNN2	1.15161	5.7968	2.97311	0.00780278	0.301337	-2.38848
CASP7	1.14973	6.93619	3.65587	0.0016767	0.217997	-1.08472
NFATC2	1.14615	6.93979	3.48114	0.0024951	0.236889	-1.42225
DDX21	1.14048	8.00432	3.02901	0.0068938	0.296111	-2.28384
NAMPT	1.11928	10.8304	3.14332	0.0053438	0.282649	-2.06834
SRD5A2	1.11871	8.53412	4.63508	0.000179816	0.122411	0.80017
CD44	1.11647	7.81495	3.51373	0.00231712	0.236889	-1.35941
ZBTB21	1.11597	7.03434	3.2451	0.00425335	0.259416	-1.87492
IRF1	1.11546	7.38652	2.75593	0.0125591	0.343881	-2.78925
YPEL2	1.10836	8.68878	2.7336	0.013182	0.349695	-2.82986
ALPK2	1.1055	6.74416	2.15343	0.0443163	0.475295	-3.83267
AMD1	1.10234	6.70746	3.10225	0.00585709	0.292995	-2.14599
HLA-DRA	1.09925	10.4434	2.33856	0.0304218	0.428527	-3.52524
LECT2	1.0943	11.1566	3.78164	0.00125841	0.211435	-0.84116
UNC93A	1.09424	6.56556	2.98574	0.00758779	0.300812	-2.36489
GPAT3	1.09313	6.81655	3.33518	0.00347204	0.250453	-1.70274
RIPK4	1.09062	8.12161	3.30378	0.00372694	0.251424	-1.76286
AKAP12	1.09036	7.98074	3.68136	0.00158203	0.215596	-1.03538
C5AR1	1.08944	6.10676	2.56369	0.0189824	0.398064	-3.13469
CMTM2	1.0893	4.98201	2.92378	0.00870026	0.306981	-2.48036
G0S2	1.08775	9.65184	2.21715	0.0389845	0.461596	-3.7284
NCOA7	1.08746	9.99237	2.45109	0.0240758	0.416464	-3.33212
STK17A	1.0861	6.09879	3.11367	0.00570974	0.290499	-2.12442
PLAUR	1.0763	6.82279	2.13573	0.0459114	0.47767	-3.86134
TLE3	1.0755	5.73163	3.87884	0.00100782	0.210334	-0.652831
FCN1	1.07168	6.53507	2.10771	0.0485433	0.486348	-3.90644
TMPRSS2	1.06493	7.45793	4.53298	0.000226631	0.123752	0.606339
ANXA1	1.06425	7.57113	2.53074	0.0203569	0.403701	-3.19287
TIPARP	1.06398	8.15383	3.24272	0.0042762	0.260024	-1.87946
PPP1R18	1.05882	7.55763	3.4145	0.00290203	0.236889	-1.55053
IER3	1.05617	7.8474	2.46238	0.0235125	0.414745	-3.3125
CLC	1.05183	5.29664	2.4909	0.022144	0.412615	-3.26277
ABLIM1	1.05067	8.60415	3.69581	0.00153076	0.213124	-1.00742
UBE2QL1	1.04391	5.18021	2.9238	0.00869974	0.306981	-2.4803
ADM	1.04371	8.21137	3.51516	0.00230957	0.236889	-1.35664
PFKFB3	1.04064	7.38525	2.84478	0.0103481	0.324197	-2.62649
PRKCE	1.03709	6.41161	2.3566	0.0293091	0.425302	-3.49457
MX2	1.02962	5.58326	3.30596	0.00370865	0.251424	-1.75868
MMP9	1.02905	5.80628	2.74022	0.0129945	0.348383	-2.81784
CISH	1.02729	7.2848	2.1105	0.0482752	0.486183	-3.90197
FCAMR	1.02535	5.31769	2.50535	0.0214792	0.409451	-3.23747
RBM3	1.02113	6.75429	2.71993	0.0135778	0.354146	-2.85467
TIFA	1.02078	6.17727	2.6668	0.0152262	0.37124	-2.95062
NABP1	1.01655	5.97868	3.81379	0.00116934	0.211435	-0.77888
IRF2BPL	1.01171	9.28167	3.47472	0.0025317	0.236889	-1.43462
ZFP36L2	1.01144	10.1076	6.82305	1.62e-06	0.019119	4.60195
DEPP1	1.00917	9.40804	2.59579	0.0177282	0.389322	-3.07771
TMEM71	0.998952	4.64115	2.43245	0.0250335	0.419986	-3.36441
BCL6	0.993287	8.86708	3.65069	0.00169664	0.217997	-1.09476
MGAM	0.991928	4.46649	2.51788	0.0209183	0.407109	-3.21548
ADSSL1	0.990327	6.41028	3.95068	0.00085519	0.207285	-0.513659
SLITRK3	0.98948	5.07943	2.15059	0.0445692	0.475639	-3.83729
ARRDC3	0.989162	7.14966	3.08879	0.00603547	0.293726	-2.17138
RNF125	0.988157	6.62355	2.59632	0.0177083	0.389322	-3.07677
DUSP6	0.987375	8.77874	2.30968	0.0322842	0.438686	-3.57407
ERV3-2	0.98544	4.57828	2.53806	0.0200436	0.402183	-3.17997
OSGIN2	0.984365	5.63752	3.8468	0.00108437	0.211435	-0.7149
IFNGR1	0.975375	9.15766	3.34405	0.00340325	0.24887	-1.68576
BHLHE40	0.967138	9.35498	2.32624	0.0312036	0.432056	-3.5461
IL18RAP	0.960918	5.79271	3.27609	0.00396689	0.254209	-1.81579
LRRK2	0.949085	4.87125	3.42927	0.00280651	0.236889	-1.52211
ITPKC	0.948721	6.26864	4.09038	0.000621411	0.199128	-0.243378
FGR	0.943142	6.14389	2.75549	0.012571	0.343881	-2.79004
PLXNC1	0.933896	5.28661	2.40186	0.0266825	0.419986	-3.41714
TFPI2	0.926596	5.85684	2.10714	0.0485981	0.486348	-3.90736
FCER1G	0.924277	7.86073	2.89925	0.00918279	0.313776	-2.52587
GCA	0.923348	5.91353	2.69495	0.0143305	0.361631	-2.89987
LOC101928635	0.922936	5.56964	2.18114	0.0419215	0.469776	-3.78755
MAP1LC3B	0.922247	7.73274	4.04363	0.000691489	0.200435	-0.333765
TSC22D2	0.921997	7.80388	2.57411	0.0185663	0.396632	-3.11622
UNC5CL	0.919336	7.20147	2.19803	0.0405194	0.464881	-3.75986
PIM1	0.915837	7.12245	2.87023	0.00978691	0.319706	-2.57955
PTPRC	0.914312	7.48288	2.48419	0.0224588	0.412687	-3.27449
PLK2	0.913419	6.89349	2.49276	0.0220572	0.412615	-3.25952
PLEKHA7	0.912735	5.47907	3.62863	0.00178409	0.217997	-1.13743
ODC1	0.912005	9.02756	2.73704	0.0130841	0.349165	-2.82361
TTC22	0.905972	5.19841	2.11586	0.0477634	0.484429	-3.89335
ACVR2B	0.904384	6.39039	2.69905	0.0142042	0.360245	-2.89246
ENPP2	0.895285	7.60048	2.32016	0.0315968	0.434958	-3.55639
ELMSAN1	0.894921	6.83602	3.72749	0.00142403	0.211435	-0.946074
CASP4	0.894573	7.64249	2.96913	0.00787168	0.301337	-2.3959
LOC100505985	0.893977	6.26516	2.13199	0.0462551	0.480102	-3.86738
PPP3CA	0.892885	7.54022	6.74584	1.89e-06	0.019119	4.48136
CXCL10	0.892558	6.21206	2.34906	0.0297696	0.427289	-3.5074
HPGD	0.892318	10.1655	4.51542	0.00023585	0.123752	0.57289
B4GALT5	0.892176	7.41526	2.13417	0.0460549	0.478762	-3.86387
SRGN	0.891394	10.4082	3.05456	0.00651342	0.295717	-2.23585
MBNL2	0.890853	9.26611	3.24782	0.00422741	0.259401	-1.86973
PTPRE	0.88939	5.38552	2.14045	0.0454809	0.477251	-3.85371
TJP2	0.888824	9.47537	3.06593	0.00635077	0.294291	-2.21446
BAZ1A	0.888415	6.34454	3.60966	0.00186287	0.222706	-1.17412
CLEC4E	0.887599	6.56482	2.68475	0.0146491	0.365558	-2.91828
TMEM45B	0.881361	7.47456	2.78629	0.011757	0.337087	-2.73383
PLSCR1	0.88117	8.55934	2.99751	0.00739268	0.299139	-2.34288
HMGCS1	0.877387	7.7793	2.80327	0.01133	0.332941	-2.70274
IL1R2	0.876658	7.15532	2.35297	0.0295304	0.425524	-3.50076
RND1	0.876601	8.04514	2.16861	0.0429895	0.472561	-3.80799
RCL1	0.874497	9.54815	3.72731	0.00142461	0.211435	-0.946419
EVI2B	0.872465	6.81423	2.54612	0.0197042	0.402183	-3.16576
NFIL3	0.871678	9.45181	3.2978	0.00377752	0.251424	-1.77429
CLEC2B	0.865904	7.8593	3.85058	0.00107504	0.211435	-0.707573
ADRB2	0.864742	6.69997	3.31752	0.00361324	0.251424	-1.73657
QPCT	0.864664	4.0395	2.71651	0.0136787	0.354759	-2.86087
BCHE	0.862681	10.3601	3.77359	0.00128176	0.211435	-0.856754
ARL4C	0.860256	6.80017	3.36091	0.00327606	0.24785	-1.65344
VNN3	0.855508	7.35964	2.44127	0.0245761	0.417929	-3.34914
MAMDC4	0.850926	6.17202	4.00872	0.000748938	0.200435	-0.401312
ATR	0.847493	6.83448	2.10156	0.0491384	0.486516	-3.91629
SALL1	0.847259	6.66677	4.22545	0.000456451	0.170645	0.0172396
FKBP5	0.847249	10.1944	2.40176	0.0266883	0.419986	-3.41731
FAM213A	0.84718	9.32275	5.89135	1.12e-05	0.0522187	3.07691
RAB20	0.846988	8.19902	4.71512	0.000150053	0.112195	0.951415
NRIP1	0.846655	8.30165	2.6498	0.0157929	0.37731	-2.98118
RIPOR2	0.843714	4.91311	2.59184	0.0178783	0.389322	-3.08474
BASP1	0.838324	8.149	3.04406	0.00666722	0.295717	-2.25559
TRIM15	0.829988	6.91244	2.56562	0.0189048	0.398052	-3.13127
CDKN1A	0.829077	8.89149	2.96953	0.00786469	0.301337	-2.39515
SNHG17	0.825511	6.55411	3.9005	0.000959129	0.210334	-0.610852
PNRC1	0.824857	8.10901	4.48773	0.000251155	0.126758	0.520122
ATP2B1	0.824851	6.28981	3.02994	0.00687967	0.296111	-2.28211
HAUS6	0.824621	4.74524	2.2903	0.0335931	0.44386	-3.60667
BAG3	0.822049	7.73929	2.7083	0.0139234	0.355804	-2.87573
TNFAIP8	0.820963	5.68445	2.95075	0.00819793	0.304717	-2.43018
MEP1B	0.820258	4.44556	3.04418	0.00666549	0.295717	-2.25537
CR1	0.819664	4.86198	2.47465	0.022914	0.413012	-3.29113
IER5	0.818918	6.92782	2.56506	0.0189274	0.398052	-3.13227
C16orf54	0.817871	3.79027	2.25695	0.0359599	0.451048	-3.66243
CNDP1	0.816657	9.28961	4.83967	0.000113336	0.108334	1.18536
LPGAT1	0.814153	8.00692	3.08613	0.00607142	0.293726	-2.17641
ARL5B	0.813434	8.32832	3.315	0.00363386	0.251424	-1.7414
SLA	0.805776	7.2889	2.73673	0.0130928	0.349165	-2.82417
SLC1A1	0.804929	9.77594	3.42612	0.00282663	0.236889	-1.52818
MPEG1	0.80338	7.76992	2.88213	0.00953473	0.316591	-2.55756
MTHFD2	0.800701	5.08587	2.16492	0.0433087	0.472697	-3.814
SLC2A3	0.798028	6.09864	2.88275	0.00952172	0.316591	-2.55641
CLEC7A	0.791361	6.20589	2.53855	0.0200229	0.402183	-3.17911
RASSF3	0.78814	6.71115	2.48541	0.0224015	0.412615	-3.27237
IFI16	0.787439	7.7284	2.47933	0.0226895	0.413009	-3.28297
SEMA4B	0.787222	6.69116	3.00056	0.00734282	0.299139	-2.33717
SNORD89	0.784523	5.25061	4.03049	0.000712567	0.200435	-0.359175
DCPS	0.781754	8.16944	2.93596	0.00846969	0.304717	-2.4577
ELL2	0.778768	9.00843	2.68718	0.0145728	0.364409	-2.91391
CYTIP	0.778586	5.3684	2.1098	0.0483419	0.486186	-3.90308
HSPA6	0.777993	6.55045	2.12612	0.0467988	0.481203	-3.87684
TLR4	0.776222	5.62518	2.91678	0.00883542	0.307995	-2.49336
THBD	0.775797	6.33058	2.48949	0.0222099	0.412615	-3.26524
RIPK2	0.775725	7.03935	4.50945	0.000239069	0.123752	0.561517
PLBD1	0.77453	6.16443	2.29023	0.0335976	0.44386	-3.60678
PRG4	0.772561	6.87447	2.79767	0.0114692	0.334595	-2.713
TSC22D1	0.772408	10.1302	2.52334	0.020678	0.406023	-3.20588
CDC37L1	0.77191	8.07018	2.86221	0.00996049	0.320706	-2.59435
TLR2	0.771308	6.48755	2.90584	0.00905066	0.3118	-2.51365
PPARD	0.769553	7.25625	2.97366	0.00779328	0.301337	-2.38745
PPRC1	0.768106	6.02415	2.71539	0.0137117	0.354768	-2.86289
TLR8	0.767321	4.86115	2.36957	0.028533	0.422907	-3.47246
UAP1	0.76559	9.93244	4.52309	0.000231779	0.123752	0.5875
ARL4D	0.765261	7.36832	3.73396	0.00140315	0.211435	-0.933541
NRBF2	0.761852	7.43533	2.63026	0.0164686	0.382903	-3.01619
MROH2A	0.760596	4.65407	2.56503	0.0189286	0.398052	-3.13232
GAREM1	0.760557	6.83169	2.21538	0.0391246	0.461629	-3.73132
SERPINB8	0.759609	6.0014	2.44704	0.0242807	0.416464	-3.33913
TMOD1	0.757176	7.31109	2.976	0.00775311	0.301337	-2.38309
CD52	0.756348	7.18888	2.55993	0.0191346	0.399609	-3.14134
DOCK5	0.755935	6.67425	2.69059	0.0144661	0.363246	-2.90775
PTPN2	0.754773	7.49218	3.00744	0.00723166	0.299139	-2.32428
RAB26	0.754631	6.57665	3.26238	0.00409124	0.257302	-1.84196
BACH1	0.75444	6.47751	2.37023	0.0284938	0.422907	-3.47132
TNFRSF10D	0.751483	6.81716	2.37286	0.0283391	0.422907	-3.46684
SH2B3	0.750989	6.6417	3.75653	0.00133268	0.211435	-0.889812
DGAT2	0.750499	9.31605	3.61339	0.00184712	0.222706	-1.16691
CD55	0.750193	7.33963	2.34117	0.0302582	0.428349	-3.5208
GADD45B	0.746617	9.9916	2.5963	0.0177088	0.389322	-3.0768
GLRX	0.745327	9.22853	2.53519	0.0201662	0.402183	-3.18504
TSPAN3	0.745192	7.60695	3.45329	0.00265784	0.236889	-1.4759
MLKL	0.744716	6.5229	3.14078	0.00537424	0.282682	-2.07315
CSF3R	0.744333	6.8703	3.03514	0.00680069	0.296111	-2.27235
EVI2A	0.743087	5.6808	2.28204	0.0341656	0.44643	-3.62053
SLCO1B1	0.741751	8.87949	3.2202	0.00449806	0.268659	-1.92235
SYT12	0.740059	6.10707	3.17035	0.00503015	0.280521	-2.0171
NDUFAF6	0.738401	6.99627	3.62656	0.00179252	0.217997	-1.14144
LRRC19	0.738251	3.92908	3.07475	0.0062272	0.293726	-2.19784
PGM2	0.735723	6.96723	2.46784	0.0232445	0.414745	-3.303
CPVL	0.732565	7.37654	2.78084	0.0118973	0.338284	-2.74379
CETP	0.731322	7.25814	2.27398	0.0347327	0.447621	-3.63401
CXCL1	0.730598	5.56111	2.14549	0.0450253	0.47665	-3.84555
ME1	0.730517	6.16822	3.11482	0.00569512	0.290499	-2.12225
CDADC1	0.729252	5.47037	5.17321	5.38e-05	0.0775704	1.80257
TBC1D8	0.727609	8.41876	4.62997	0.000181907	0.122411	0.7905
MME	0.726518	7.31355	3.92579	0.000905264	0.207285	-0.561869
AKR1D1	0.725286	10.2274	3.74653	0.00136345	0.211435	-0.90918
GOLGA8A	0.7231	6.51445	2.21594	0.0390802	0.461596	-3.73039
SOWAHC	0.722827	9.05147	2.90283	0.00911076	0.312803	-2.51923
AAED1	0.722529	5.99756	3.47327	0.00254004	0.236889	-1.43741
PDE4B	0.72202	6.72647	2.44142	0.0245681	0.417929	-3.34888
RASSF2	0.721096	6.33196	2.16403	0.043386	0.472697	-3.81545
CD83	0.718641	6.48677	2.18189	0.041858	0.469776	-3.78631
TNFAIP6	0.716918	4.59299	2.23515	0.0375889	0.457963	-3.69864
ARNTL2	0.714617	5.12404	3.01829	0.00705979	0.299139	-2.30395
ADIRF	0.714568	7.43897	2.41857	0.0257693	0.419986	-3.38836
ARRDC4	0.71019	7.09627	2.09497	0.0497841	0.489499	-3.92683
SMAD3	0.707568	6.44577	3.44461	0.00271062	0.236889	-1.4926
STX3	0.706341	5.90737	2.48871	0.0222463	0.412615	-3.2666
CD36	0.705363	7.61718	2.39838	0.0268767	0.420247	-3.42312
CRY1	0.70474	5.98308	2.92596	0.00865854	0.306981	-2.4763
SLC30A1	0.702029	10.1541	2.78918	0.0116832	0.337087	-2.72854
SMURF2	0.701413	4.94516	2.78738	0.0117291	0.337087	-2.73183
FAM46A	0.700296	8.3127	2.4006	0.026753	0.420072	-3.41931
TNFSF13B	0.699999	6.78103	3.1749	0.00497916	0.280521	-2.00847
ABCA1	0.699684	9.54519	2.40475	0.0265225	0.419986	-3.41217
N4BP2L1	0.697603	9.10094	4.03678	0.000702395	0.200435	-0.347007
CORO1C	0.69522	7.95247	2.744	0.0128883	0.347521	-2.81096
TRMT11	0.694997	6.83216	3.00047	0.00734426	0.299139	-2.33733
METAP2	0.694894	8.43281	3.9374	0.000881557	0.207285	-0.539385
LMNB1	0.694585	4.8407	3.45298	0.00265967	0.236889	-1.47649
PLOD2	0.692622	8.29747	2.26105	0.0356609	0.451048	-3.6556
IFI44L	0.689199	5.07133	2.57033	0.0187162	0.397729	-3.12292
SLC20A1	0.686409	8.69561	2.3661	0.0287389	0.423272	-3.47838
SMAD5	0.685731	7.28231	3.10177	0.00586339	0.292995	-2.1469
FPR2	0.685427	5.053	2.36861	0.02859	0.422907	-3.4741
GPR65	0.682776	5.32028	2.86476	0.00990497	0.320451	-2.58965
DNMBP	0.680522	7.12735	3.48603	0.00246753	0.236889	-1.41281
THEMIS2	0.680003	6.08077	2.57748	0.0184338	0.394636	-3.11025
HILPDA	0.677025	5.47432	3.19884	0.00471892	0.273752	-1.96298
TLR1	0.676646	4.69541	2.20781	0.0397276	0.461893	-3.74379
CHMP4B	0.674378	8.04288	4.5296	0.000228377	0.123752	0.599904
CD53	0.672301	8.25146	2.61604	0.0169777	0.387283	-3.04161
PLPP3	0.671719	10.8812	2.96458	0.00795128	0.301337	-2.4044
HIF1A	0.671139	9.76475	3.32101	0.00358488	0.251424	-1.72988
ELF3	0.667203	7.58946	2.31424	0.0319837	0.437862	-3.56639
STAT4	0.66435	5.73238	2.37293	0.0283351	0.422907	-3.46672
SETBP1	0.662915	5.8989	3.63544	0.00175663	0.217997	-1.12426
GALK1	0.662798	6.05393	2.47927	0.0226924	0.413009	-3.28307
HCK	0.661317	6.5068	2.41997	0.0256946	0.419986	-3.38596
FCGR2A	0.661246	5.49444	2.17545	0.0424034	0.471092	-3.79684
SLC6A6	0.659716	5.32383	2.29087	0.0335534	0.44386	-3.60571
PILRA	0.658715	5.71303	2.6735	0.0150083	0.36815	-2.93856
GPR160	0.658473	4.26784	2.22543	0.0383367	0.459585	-3.71473
HCLS1	0.656679	7.67741	3.01125	0.00717097	0.299139	-2.31716
RELB	0.654673	5.69565	2.96682	0.00791208	0.301337	-2.40023
C16orf87	0.653246	5.18291	2.67587	0.0149321	0.367172	-2.9343
FCGR1B	0.653074	4.82545	2.46198	0.0235323	0.414745	-3.3132
UTP3	0.649107	7.25079	2.84521	0.0103382	0.324197	-2.62568
LCP2	0.648212	6.59932	2.67753	0.0148788	0.36678	-2.93131
EXPH5	0.64374	6.52504	2.51234	0.0211649	0.408626	-3.22522
RNF149	0.642502	8.05341	2.99857	0.00737524	0.299139	-2.34089
ITPR1	0.641753	5.3524	3.3995	0.00300227	0.236889	-1.57935
AKIRIN1	0.641496	6.62841	2.49343	0.0220263	0.412615	-3.25835
CD58	0.640507	6.63402	2.50535	0.0214791	0.409451	-3.23746
ACVR1B	0.639862	8.20481	2.60491	0.0173864	0.389148	-3.06147
LYN	0.638448	6.97508	2.34125	0.0302532	0.428349	-3.52066
LRRC8B	0.637669	5.15331	2.79922	0.0114306	0.334425	-2.71017
VEZF1	0.63635	6.59218	3.57265	0.0020266	0.229617	-1.24565
CRTC3	0.635465	7.4091	2.59159	0.0178876	0.389322	-3.08518
S100A11	0.634182	7.42375	2.17685	0.0422837	0.471092	-3.79454
FAM43A	0.633564	5.35572	2.10316	0.0489834	0.486454	-3.91374
ADGRE2	0.633186	4.72831	2.13641	0.045849	0.47767	-3.86024
FAM126B	0.630316	6.43491	3.00379	0.00729039	0.299139	-2.33111
LGALS8	0.629586	7.77455	2.89813	0.00920533	0.313914	-2.52793
PRAMEF10	0.628139	4.46664	2.3904	0.0273264	0.42122	-3.43682
ZBTB33	0.627724	8.04355	4.16464	0.000524437	0.18254	-0.0999814
RCOR1	0.625973	5.76483	3.59843	0.00191111	0.222706	-1.19583
IVNS1ABP	0.623125	7.76865	3.37822	0.00315029	0.241818	-1.62021
C4orf19	0.622135	6.71339	3.50341	0.00237206	0.236889	-1.37931
RASSF5	0.61852	7.33416	2.69687	0.0142712	0.361036	-2.8964
CARD16	0.615982	6.08716	2.22547	0.0383336	0.459585	-3.71466
LMBR1	0.615339	5.47	2.34627	0.0299414	0.427962	-3.51214
IL1R1	0.61468	9.52116	2.2082	0.0396962	0.461893	-3.74314
DDX3X	0.614422	9.9223	3.39428	0.0030379	0.236967	-1.58937
HAVCR2	0.613239	5.77591	2.37149	0.0284199	0.422907	-3.46918
AGO2	0.612578	5.16918	2.43655	0.0248196	0.417929	-3.35731
PTPN1	0.612355	5.75254	2.22682	0.0382295	0.459533	-3.71244
FAM107A	0.610053	6.21342	2.11453	0.0478905	0.484429	-3.8955
C15orf48	0.608908	4.37994	2.31343	0.0320368	0.438103	-3.56775
LAPTM5	0.607319	9.05929	2.57787	0.0184184	0.394636	-3.10956
IFNGR2	0.606631	8.30765	3.10883	0.00577175	0.290574	-2.13357
DNMT3L	0.604506	5.89852	2.86912	0.00981068	0.319964	-2.58159
DPEP2	0.603655	4.7126	2.47008	0.0231352	0.41449	-3.2991
CHD1	0.602148	7.30885	3.1506	0.00525749	0.281944	-2.05455
SIGIRR	0.601309	8.23658	2.32884	0.0310373	0.431233	-3.54171
DENND4A	0.600147	7.03783	2.59547	0.0177401	0.389322	-3.07827
ITGB2	0.59942	7.19815	2.15559	0.0441254	0.475133	-3.82917
IFI27	0.59852	7.6778	2.99925	0.00736416	0.299139	-2.33962
PHC2	0.59779	8.51307	3.67882	0.00159123	0.215596	-1.04031
CEBPD	0.597622	10.3747	3.28527	0.00388568	0.251424	-1.79824
HIPK1	0.597078	6.31916	3.73942	0.00138578	0.211435	-0.922968
MRO	0.596594	5.5567	2.53587	0.0201371	0.402183	-3.18384
MIDN	0.596189	6.33625	2.12284	0.0471055	0.481258	-3.88213
GRIA3	0.594749	4.48906	4.57464	0.000206196	0.123752	0.685553
NR5A2	0.594103	6.98828	2.29452	0.0333042	0.44386	-3.59959
ISG20	0.593482	6.12038	3.18593	0.00485753	0.27883	-1.98751
CDK17	0.593341	6.90575	3.47672	0.00252025	0.236889	-1.43077
EPB41L3	0.592711	5.29653	2.5358	0.0201399	0.402183	-3.18395
SLC2A13	0.59188	6.2281	3.7124	0.0014739	0.211435	-0.97529
SPRY2	0.591646	6.59339	2.49323	0.0220352	0.412615	-3.25869
FAM76B	0.591413	6.50874	2.61837	0.0168932	0.386311	-3.03745
MOB3C	0.59106	5.96029	3.63949	0.00174048	0.217997	-1.11642
FPR3	0.589418	6.20067	2.84068	0.0104412	0.324387	-2.63403
CHIC2	0.588776	6.79973	2.18708	0.0414236	0.469234	-3.77783
ADGRV1	0.586881	7.1742	3.0573	0.00647381	0.295686	-2.23069
TYROBP	0.586766	8.45983	2.30984	0.0322738	0.438686	-3.5738
NBPF20	0.584844	5.00521	2.46611	0.023329	0.414745	-3.30601
TAGLN2	0.584584	8.12637	3.71665	0.00145969	0.211435	-0.967065
METRNL	0.584532	6.33959	2.53569	0.0201448	0.402183	-3.18416
HLF	0.583466	8.71134	3.3082	0.00369004	0.251424	-1.75441
TNFRSF21	0.582127	6.67513	3.20123	0.00469368	0.273752	-1.95843
CBFB	0.580611	7.01087	4.18047	0.000505821	0.179149	-0.0694566
FOSL1	0.580025	5.06813	2.22016	0.0387481	0.460613	-3.72343
GSTA3	0.579613	7.53327	2.14362	0.0451939	0.477251	-3.84858
TNFRSF12A	0.579081	8.12575	2.51277	0.0211454	0.408626	-3.22446
FRAT2	0.578825	5.51259	2.88029	0.00957314	0.316824	-2.56095
ABCG1	0.578247	5.37632	2.27261	0.03483	0.447933	-3.6363
RHPN2	0.577992	6.39917	2.8598	0.0100133	0.321294	-2.5988
TTC39C	0.577826	8.75167	2.32226	0.0314607	0.433535	-3.55284
LY96	0.577219	6.45231	2.41062	0.0262004	0.419986	-3.40207
IFI6	0.577137	6.34722	2.72924	0.0133071	0.351167	-2.83778
FOXO1	0.575994	8.15636	2.13648	0.0458432	0.47767	-3.86014
ITPRIP	0.574833	6.55913	2.41198	0.0261262	0.419986	-3.39973
FADS2	0.573905	7.01681	2.22179	0.0386207	0.460613	-3.72075
RP2	0.573818	4.59523	2.88733	0.00942638	0.316591	-2.54793
WDR36	0.573308	6.65292	3.04342	0.00667669	0.295717	-2.25679
CYLD	0.57282	6.51888	2.85196	0.0101867	0.32284	-2.61326
PNPLA8	0.57263	8.39881	3.44648	0.00269919	0.236889	-1.48901
PCOLCE2	0.572058	6.09244	2.23336	0.0377255	0.458509	-3.70161
FMO1	0.570831	4.30074	3.16738	0.00506371	0.28054	-2.02273
CDHR2	0.570112	6.89731	2.38386	0.0276998	0.422631	-3.44802
MPND	0.570051	6.52822	2.2618	0.035606	0.451048	-3.65434
PKP2	0.56938	5.80314	3.65202	0.0016915	0.217997	-1.09219
SLCO4A1	0.568481	5.3085	3.50864	0.00234408	0.236889	-1.36923
WDR43	0.568317	6.31829	2.38616	0.0275679	0.422262	-3.44408
GNA13	0.5679	9.00513	3.0755	0.00621687	0.293726	-2.19644
LCP1	0.567545	7.96857	2.37483	0.0282237	0.422907	-3.46347
ZDHHC2	0.567038	5.36658	2.37095	0.0284517	0.422907	-3.4701
AGMAT	0.566855	9.25251	4.69274	0.000157833	0.113798	0.909192
EAF1	0.566812	5.56991	3.05816	0.00646142	0.295686	-2.22907
CST7	0.56532	5.69072	2.88053	0.00956826	0.316824	-2.56052
DEGS1	0.563599	6.77044	2.43757	0.0247669	0.417929	-3.35555
VNN1	0.562845	10.9177	2.59431	0.0177844	0.389322	-3.08035
RAB31	0.562373	7.08091	2.83247	0.0106304	0.325022	-2.64914
EMB	0.561211	5.94321	2.28877	0.0336982	0.44386	-3.60924
ETV6	0.560703	5.86641	2.51523	0.0210358	0.408338	-3.22014
ADGRG3	0.560001	5.5289	2.7053	0.014014	0.357215	-2.88116
RBM7	0.559141	7.1817	3.15663	0.00518706	0.281944	-2.04312
HS3ST3B1	0.558026	8.27492	2.28599	0.0338907	0.444731	-3.61391
GHR	0.557973	10.3157	3.30115	0.00374912	0.251424	-1.76789
PTP4A1	0.557816	11.3078	4.51194	0.000237721	0.123752	0.566261
GAS2L1	0.557373	6.29868	3.64383	0.00172334	0.217997	-1.10802
RAB5A	0.557089	8.88183	3.80125	0.0012033	0.211435	-0.803164
BTG1	0.556921	10.2092	3.34919	0.00336393	0.24785	-1.6759
OR7E14P	0.556349	3.9231	3.32546	0.00354912	0.250523	-1.72138
PPARG	0.55594	6.07915	2.82583	0.0107857	0.327431	-2.66134
SLC22A4	0.554411	4.14899	2.19362	0.0408813	0.466324	-3.7671
PLEK	0.553948	6.9193	2.91878	0.00879655	0.307962	-2.48964
PIK3R5	0.551911	5.18751	2.73294	0.0132008	0.349736	-2.83106
GLIPR2	0.550553	6.32291	2.50609	0.0214456	0.409451	-3.23617
NUFIP2	0.549632	7.43385	2.55594	0.0192977	0.400577	-3.14841
TIGAR	0.549621	4.88932	2.28739	0.0337933	0.444731	-3.61155
RFTN1	0.549354	7.41837	2.93784	0.00843463	0.304717	-2.4542
SGCB	0.547007	6.14638	2.21264	0.0393419	0.461893	-3.73584
CLEC4D	0.54696	4.15122	2.72794	0.0133447	0.351211	-2.84014
DEFB1	0.546505	8.68853	2.12507	0.0468965	0.481203	-3.87853
COMT	0.545642	9.54651	2.44604	0.0243319	0.416989	-3.34088
WHAMM	0.5438	5.77799	2.52935	0.020417	0.403701	-3.19532
PDSS1	0.542379	5.05344	2.56755	0.0188274	0.398019	-3.12786
CXCL16	0.54177	7.25369	2.9405	0.00838534	0.304717	-2.44926
LYSMD2	0.541512	7.77939	2.47363	0.0229634	0.413012	-3.29291
MX1	0.541248	6.83653	2.50668	0.0214189	0.409451	-3.23513
PLEKHB2	0.540787	7.24733	2.70673	0.0139709	0.356567	-2.87858
IRF8	0.539285	8.02979	2.19131	0.0410723	0.4674	-3.7709
IFFO2	0.538639	6.55513	2.62565	0.0166322	0.383324	-3.02445
RIN2	0.538548	6.86862	2.35642	0.02932	0.425302	-3.49487
MLF1	0.538419	4.72321	2.20445	0.0399985	0.46248	-3.74933
MAP2K4	0.537594	6.60211	3.77374	0.00128134	0.211435	-0.856478
SOAT1	0.536442	6.54383	2.59224	0.017863	0.389322	-3.08403
UCP2	0.536162	7.63405	2.14096	0.045435	0.477251	-3.85289
SEC14L1	0.535331	8.37438	3.02048	0.00702562	0.299003	-2.29985
ETF1	0.532013	7.96247	2.69804	0.0142352	0.360578	-2.89428
VIM	0.530999	9.50244	2.13586	0.0458994	0.47767	-3.86113
TDO2	0.530068	12.2478	2.99702	0.00740057	0.299139	-2.34379
AZIN1	0.529986	8.70066	4.38057	0.00032048	0.135083	0.315256
CEMIP2	0.529691	8.30678	2.1391	0.0456036	0.477251	-3.85589
TEAD1	0.529675	7.73651	3.84842	0.00108037	0.211435	-0.711765
BMP2	0.529228	5.34563	3.51287	0.00232162	0.236889	-1.36106
TNFRSF10B	0.529062	8.5338	2.94382	0.00832419	0.304717	-2.44308
FGL2	0.529039	7.65989	2.25806	0.0358783	0.451048	-3.66057
RAP1B	0.528074	9.39177	3.80782	0.00118538	0.211435	-0.790442
FDPS	0.527941	8.42023	2.4558	0.023839	0.414745	-3.32393
COQ10B	0.527031	7.49704	2.18589	0.0415225	0.469234	-3.77977
BCL2L11	0.526303	7.29971	2.40751	0.0263709	0.419986	-3.40743
ZG16	0.525876	7.76833	2.1359	0.0458957	0.47767	-3.86106
MCEMP1	0.524705	5.37321	2.76997	0.0121819	0.339767	-2.76365
MIER1	0.523863	6.93672	3.01986	0.0070352	0.299003	-2.301
SAMD4A	0.52383	8.07916	3.14591	0.00531287	0.282253	-2.06342
SYNE2	0.522397	7.11065	2.27764	0.0344737	0.446668	-3.62788
IFITM1	0.520523	9.38335	2.40049	0.0267591	0.420072	-3.4195
PDZD8	0.519546	6.98815	2.26156	0.0356238	0.451048	-3.65475
RAP2B	0.518578	6.99177	2.30958	0.0322909	0.438686	-3.57424
ASXL1	0.518503	7.00896	3.56697	0.00205294	0.229617	-1.25662
LRCH1	0.518499	6.18301	2.19601	0.0406845	0.465348	-3.76318
TP53INP2	0.518478	8.04704	2.61435	0.017039	0.38737	-3.04463
SLC41A2	0.518413	9.09341	3.05447	0.00651466	0.295717	-2.23601
LIMK2	0.517483	6.04687	2.61021	0.0171904	0.388167	-3.05201
CMPK2	0.517079	5.95994	2.23154	0.0378653	0.458509	-3.70463
CTSS	0.516718	8.66978	2.78588	0.0117675	0.337087	-2.73458
ZBTB1	0.516658	6.85372	2.93115	0.00856	0.305317	-2.46665
IL15RA	0.515255	7.13794	2.28388	0.0340374	0.445407	-3.61745
CLEC4A	0.515099	4.86822	3.40874	0.00294007	0.236889	-1.56158
ARFGAP3	0.514946	7.31517	2.10469	0.0488346	0.486454	-3.91128
MSR1	0.514407	5.01633	2.24338	0.0369658	0.454226	-3.68499
CD37	0.512747	4.70395	2.40374	0.0265783	0.419986	-3.4139
IRAK2	0.511973	6.04739	2.146	0.04498	0.476437	-3.84473
ARHGAP21	0.510738	6.49617	3.38492	0.00310297	0.239094	-1.60736
NFKBIE	0.510369	5.638	2.73075	0.0132636	0.350937	-2.83503
ATP1B1	0.50926	10.3059	3.45525	0.00264602	0.236889	-1.47212
CCR2	0.508549	4.22424	2.36063	0.0290662	0.425302	-3.48771
ELF1	0.508356	6.96076	2.77392	0.0120777	0.339767	-2.75643
LRMDA	0.5072	7.06049	3.93413	0.000888162	0.207285	-0.545709
GBE1	0.506776	9.33416	3.59034	0.00194666	0.224566	-1.21148
ATF6	0.505198	7.19487	2.42272	0.0255476	0.419986	-3.38122
HLA-DPA1	0.505083	10.3354	2.3736	0.0282956	0.422907	-3.46557
TMCC3	0.5041	5.23264	2.48404	0.0224659	0.412687	-3.27475
NXT1	0.503206	6.49569	2.26002	0.0357355	0.451048	-3.65731
PSMB8-AS1	0.502493	5.77827	2.75914	0.0124718	0.34312	-2.7834
CFP	0.502053	7.04388	2.18525	0.0415762	0.469234	-3.78082
INSIG1	0.501261	10.7816	2.77305	0.0121006	0.339767	-2.75803
STC1	0.501097	4.72329	2.34416	0.0300724	0.428122	-3.51573
GABPB2	-0.503937	4.59964	-4.42203	0.000291618	0.135083	0.39463
MFSD2A	-0.507253	8.47469	-2.54905	0.0195819	0.401747	-3.16057
COL6A3	-0.50929	6.98708	-2.41381	0.0260268	0.419986	-3.39658
DYNLL1	-0.513535	9.13957	-3.70846	0.00148721	0.211435	-0.982919
CPEB2	-0.514297	6.8702	-2.26735	0.0352059	0.449834	-3.64509
RAI14	-0.518728	6.79756	-2.72476	0.0134368	0.352422	-2.84591
SIAH2	-0.519968	6.7022	-2.91676	0.00883571	0.307995	-2.49338
PRUNE1	-0.519982	5.72861	-2.46936	0.0231701	0.414679	-3.30035
SETDB2	-0.521442	4.6402	-3.03272	0.0068373	0.296111	-2.27688
TUBA4A	-0.521473	6.50537	-2.45012	0.0241247	0.416464	-3.3338
ZFP64	-0.522484	5.62467	-4.7336	0.000143925	0.111752	0.986226
NCOR1	-0.523452	7.95316	-2.942	0.00835764	0.304717	-2.44646
CYP7B1	-0.523769	4.58706	-5.28335	4.22e-05	0.0775704	2.00312
KIF22	-0.524426	5.84263	-2.86367	0.0099286	0.320702	-2.59165
CAP2	-0.525792	5.02687	-3.66951	0.00162536	0.217304	-1.05833
THBS2	-0.52632	5.76934	-2.35691	0.0292906	0.425302	-3.49405
ABCB6	-0.526507	6.37184	-3.8032	0.00119795	0.211435	-0.799385
CPS1-IT1	-0.527749	4.33697	-2.99681	0.00740409	0.299139	-2.34419
PPM1K	-0.527963	6.45107	-2.91579	0.00885457	0.307995	-2.49518
THAP10	-0.529542	4.01103	-5.66977	1.81e-05	0.0522187	2.69237
CLDN23	-0.533596	5.06014	-3.11661	0.00567239	0.290499	-2.11887
TTC31	-0.533808	6.59567	-3.28825	0.00385971	0.251424	-1.79255
SRPX	-0.538533	6.92754	-2.48548	0.0223978	0.412615	-3.27223
MANF	-0.538566	8.64596	-2.16261	0.0435097	0.472697	-3.81776
SULT1A1	-0.540432	9.85831	-2.40762	0.0263648	0.419986	-3.40724
C3orf58	-0.542374	6.78019	-2.366	0.0287451	0.423272	-3.47856
RNF20	-0.542721	6.20947	-2.88599	0.00945427	0.316591	-2.55042
B4GAT1	-0.543731	6.75878	-4.57242	0.000207241	0.123752	0.681318
KBTBD6	-0.545619	4.20699	-2.97176	0.00782613	0.301337	-2.391
NHSL1	-0.546424	7.69078	-2.67793	0.0148661	0.36678	-2.93059
SPON1	-0.549202	5.28818	-2.53306	0.0202572	0.402512	-3.18878
PAPD5	-0.549603	6.32736	-2.96642	0.00791897	0.301337	-2.40096
IL17RB	-0.549975	7.88175	-2.75909	0.0124731	0.34312	-2.78348
SLPI	-0.551974	8.69254	-2.4158	0.025919	0.419986	-3.39315
ANK3	-0.553643	6.59709	-3.05284	0.00653838	0.295717	-2.23909
LINC01558	-0.555631	5.02886	-2.16993	0.0428756	0.472561	-3.80584
NEK3	-0.559279	5.24304	-3.08958	0.00602492	0.293726	-2.1699
FGL1	-0.560998	11.8506	-2.8237	0.010836	0.327786	-2.66526
PPP1R16A	-0.563946	6.88895	-2.96938	0.00786731	0.301337	-2.39544
GRTP1	-0.568075	6.91261	-3.64371	0.00172382	0.217997	-1.10825
ITIH3	-0.581106	10.9208	-2.55977	0.0191412	0.399609	-3.14162
LRRC20	-0.581122	6.17277	-3.54608	0.00215285	0.2347	-1.29697
SULT2A1	-0.583012	10.2897	-2.69057	0.0144665	0.363246	-2.90778
GOLPH3L	-0.583722	5.55724	-3.3315	0.00350104	0.250453	-1.7098
IPO5P1	-0.583974	4.66399	-3.43454	0.0027732	0.236889	-1.51197
SERPINH1	-0.584277	6.74967	-3.88523	0.000993209	0.210334	-0.640447
EIF2AK4	-0.586499	5.42583	-2.46243	0.02351	0.414745	-3.31242
WDR72	-0.58669	8.53709	-2.71105	0.0138409	0.354768	-2.87075
FAM171A1	-0.587232	6.81106	-3.56642	0.00205555	0.229617	-1.2577
SKP2	-0.593161	6.32003	-3.2856	0.00388281	0.251424	-1.79761
RGMB	-0.594048	5.08499	-2.44338	0.0244674	0.417929	-3.34548
ONECUT2	-0.595446	6.77246	-3.49303	0.00242865	0.236889	-1.39933
FMO4	-0.597095	7.89222	-6.08131	7.5e-06	0.0504952	3.40009
LINC01279	-0.597283	3.78604	-3.00186	0.00732167	0.299139	-2.33473
OIP5-AS1	-0.597484	8.23053	-3.35146	0.00334674	0.24785	-1.67155
SAMD5	-0.600302	5.34898	-3.27472	0.00397911	0.254209	-1.81839
TRIM24	-0.600675	6.68286	-3.26472	0.00406967	0.257302	-1.83748
NINL	-0.601853	5.19453	-2.77163	0.0121379	0.339767	-2.76061
HTATIP2	-0.602259	8.1577	-3.25143	0.00419325	0.258645	-1.86285
GMNN	-0.602938	5.96921	-3.7841	0.00125137	0.211435	-0.836395
TBX3	-0.603717	5.96108	-4.74294	0.000140924	0.111752	1.00381
AURKA	-0.606006	4.28227	-3.81643	0.00116229	0.211435	-0.773754
PER3	-0.606886	5.93511	-2.29064	0.0335693	0.44386	-3.60609
FSTL1	-0.611193	7.4583	-3.39753	0.00301568	0.236889	-1.58314
ORAI3	-0.618478	7.34119	-3.06683	0.006338	0.294291	-2.21276
PMS1	-0.619779	5.9643	-4.0049	0.000755493	0.200435	-0.408688
MLEC	-0.622359	7.99047	-3.21577	0.00454305	0.270023	-1.93078
NEURL1B	-0.62869	6.05774	-2.60281	0.0174646	0.389156	-3.06521
ZFP1	-0.629999	6.24847	-2.40172	0.0266902	0.419986	-3.41737
DAPK1-IT1	-0.630039	4.41647	-2.47793	0.0227566	0.413012	-3.28542
PIR	-0.630557	5.65375	-2.32647	0.0311893	0.432056	-3.54572
HSPB1	-0.636523	8.83432	-3.70922	0.00148465	0.211435	-0.981458
CRELD2	-0.63833	7.71998	-3.60051	0.00190207	0.222706	-1.1918
NAT2	-0.639747	9.32473	-3.49236	0.00243234	0.236889	-1.40062
ATP2B2	-0.641875	8.07398	-2.63948	0.0161465	0.379471	-2.99969
COL3A1	-0.642792	9.19239	-2.83656	0.0105358	0.324387	-2.64162
SMLR1	-0.642896	8.27741	-3.58144	0.00198646	0.227792	-1.22866
SKAP1	-0.645675	6.6725	-3.85062	0.00107495	0.211435	-0.707504
SLC25A25	-0.650871	7.79945	-2.99218	0.00748045	0.300812	-2.35285
PLPPR1	-0.65301	5.23973	-3.40799	0.00294512	0.236889	-1.56304
CFDP1	-0.65915	7.71863	-3.92481	0.000907287	0.207285	-0.563761
TPM1	-0.669669	7.86516	-2.59682	0.0176893	0.389322	-3.07588
APOF	-0.672005	8.64026	-2.88356	0.00950473	0.316591	-2.5549
B3GAT1	-0.674356	5.57566	-3.07573	0.00621373	0.293726	-2.19601
HYOU1	-0.677535	8.3976	-2.93476	0.00849226	0.304717	-2.45995
MREG	-0.678465	4.88418	-2.57226	0.0186396	0.396936	-3.1195
CDK2AP2	-0.6864	6.86391	-3.3558	0.00331407	0.24785	-1.66322
INMT	-0.688667	6.43717	-3.42176	0.00285465	0.236889	-1.53655
SYT17	-0.691676	6.77752	-3.50965	0.00233866	0.236889	-1.36727
NIPAL2	-0.696038	5.80744	-4.4076	0.000301357	0.135083	0.367008
FAM50B	-0.70231	5.90875	-5.12767	5.95e-05	0.0794776	1.71917
AGPAT5	-0.702397	5.85212	-2.76987	0.0121846	0.339767	-2.76383
GLT8D1	-0.704943	8.24311	-4.05807	0.000669035	0.200435	-0.305835
PAIP2B	-0.705328	6.27021	-5.38913	3.34e-05	0.0775704	2.19405
SLC5A3	-0.708951	7.2576	-2.79275	0.0115927	0.336739	-2.722
AUTS2	-0.71495	7.66623	-3.25745	0.00413688	0.258645	-1.85137
DANCR	-0.717777	6.96357	-3.66594	0.00163867	0.217641	-1.06524
RDH12	-0.719625	4.91918	-3.47013	0.00255823	0.236889	-1.44347
MEIS2	-0.738404	5.60234	-3.33041	0.00350968	0.250453	-1.71189
NID2	-0.738493	4.93904	-3.35158	0.0033458	0.24785	-1.67131
NUDT16P1	-0.748077	4.9728	-4.95649	8.72e-05	0.0946414	1.40316
COL1A2	-0.750422	7.47939	-3.04224	0.0066942	0.295717	-2.259
DISP1	-0.760132	4.34421	-4.11371	0.000589149	0.194979	-0.198301
DLEU1	-0.778214	5.55069	-3.95424	0.000848261	0.207285	-0.506768
RAMP1	-0.778523	6.38327	-3.77982	0.00126367	0.211435	-0.844698
IGFBP5	-0.797704	6.03117	-4.13441	0.00056193	0.192275	-0.158322
C7	-0.797963	8.17858	-5.77851	1.43e-05	0.0522187	2.8821
FMO2	-0.801773	4.85277	-3.72035	0.0014474	0.211435	-0.959889
ELOA-AS1	-0.803687	5.26596	-3.74078	0.00138147	0.211435	-0.920322
VWCE	-0.80923	5.77223	-3.81249	0.0011728	0.211435	-0.781389
IGF1	-0.820561	8.87348	-3.08277	0.00611697	0.293726	-2.18273
CLDN2	-0.824067	5.08357	-4.32639	0.000362576	0.145183	0.211357
SHBG	-0.824627	6.60989	-2.45842	0.0237085	0.414745	-3.31938
NT5E	-0.832443	7.23653	-4.40751	0.000301414	0.135083	0.366849
SLC51A	-0.83637	8.34436	-3.41623	0.00289066	0.236889	-1.54719
PALMD	-0.856204	6.88355	-3.021	0.00701757	0.299003	-2.29888
DHRS4-AS1	-0.867071	6.61817	-2.81643	0.0110095	0.328601	-2.67861
SCLY	-0.867207	6.12319	-5.26499	4.39e-05	0.0775704	1.9698
NAPEPLD	-0.8989	5.06556	-4.31567	0.000371551	0.145183	0.190758
FGGY	-0.912741	7.71251	-3.41274	0.00291358	0.236889	-1.5539
MTMR4	-0.923725	7.12758	-2.9999	0.00735363	0.299139	-2.33841
NR4A2	-0.950687	5.33989	-2.42332	0.0255152	0.419986	-3.38017
EFEMP1	-0.968007	5.59805	-3.2888	0.00385491	0.251424	-1.7915
FKBP1B	-0.974362	4.41865	-3.20667	0.00463676	0.272113	-1.94809
TIGD2	-0.988872	6.10147	-3.357	0.00330513	0.24785	-1.66093
ANKRD37	-0.995179	6.3938	-2.26574	0.0353215	0.450455	-3.64778
DEPTOR	-0.997166	6.444	-4.94702	8.91e-05	0.0946414	1.38556
CUTALP	-1.02071	5.23045	-3.43829	0.00274974	0.236889	-1.50476
P4HA1	-1.0584	8.12216	-2.1644	0.0433539	0.472697	-3.81485
KANSL1-AS1	-1.07774	6.61125	-3.47795	0.0025132	0.236889	-1.42839
ERAP2	-1.09598	4.94401	-2.9095	0.00897801	0.310888	-2.50685
LEPR	-1.10164	4.89761	-2.68102	0.0147674	0.36678	-2.92502
COL1A1	-1.21058	7.18043	-2.96173	0.00800158	0.301337	-2.40972
NUDT13	-1.24089	4.47295	-4.00593	0.000753727	0.200435	-0.406707
TSPAN13	-1.2651	7.53093	-4.39475	0.0003103	0.135083	0.342412
WNK3	-1.32897	5.96825	-5.23516	4.69e-05	0.0775704	1.91558
RTP3	-1.38886	7.13842	-3.43239	0.00278675	0.236889	-1.51611
IGFBP2	-1.5144	8.96911	-3.07648	0.00620337	0.293726	-2.1946
TSPAN8	-1.80203	6.69113	-3.93174	0.000893036	0.207285	-0.550346
GPR88	-2.50328	5.09692	-4.36772	0.000329993	0.135957	0.290639
