# Supplementary material for: Identification of genes and key pathways underlying the pathophysiological association between nonalcoholic fatty liver disease and atrial fibrillation
Source: BMC Med Genomics. 2022 Jul 5;15:150. doi: 10.1186/s12920-022-01300-1 (PMC9258143; doi:10.1186/s12920-022-01300-1)
Supplement: Supplementary file 2 — Additional file 2. DEGs involved in AF samples. [file 12920_2022_1300_MOESM2_ESM.xls]

## Sheet: Supplementary file 1
A2. DEGs involved in AF samples.
	logFC	AveExpr	t	P.Value	adj.P.Val	B
IGHM	1.78604	8.45643	2.99075	0.00580832	0.0451341	-2.46657
TRDN-AS1	1.63657	6.86104	7.36859	5.61e-08	8.09e-05	8.36294
S100A12	1.42205	6.70552	4.22201	0.000237753	0.00667559	0.502948
CHGB	1.41816	9.4518	5.29623	1.3e-05	0.00141021	3.24452
FAM216B	1.39722	8.67388	4.73489	5.95e-05	0.00301996	1.80779
B3GALT2	1.37508	8.47988	5.93818	2.31e-06	0.000569087	4.87417
CXCR2	1.25487	6.5089	4.45123	0.000128214	0.00488376	1.08397
HLA-DQA1	1.23587	8.17544	2.32308	0.0277977	0.116694	-3.87047
RELN	1.22224	8.89314	4.51274	0.000108578	0.00443366	1.24058
LBH	1.20415	9.02647	9.6217	2.66e-10	2.69e-06	13.2753
NRAP	1.20168	8.25926	3.95134	0.000490174	0.0102122	-0.175896
DHRS9	1.18533	10.8181	6.5791	4.25e-07	0.000235415	6.4672
MNDA	1.16745	8.45907	4.90238	3.78e-05	0.00234052	2.23649
JCHAIN	1.15591	9.89269	2.2807	0.030519	0.124317	-3.95217
CEP83	1.15425	8.93319	5.15775	1.89e-05	0.0016939	2.89036
PKIB	1.14735	6.48753	5.56165	6.35e-06	0.000985407	3.92129
S100A8	1.12078	10.4024	3.16252	0.00379019	0.0344824	-2.07571
PPP1R1C	1.10981	8.10035	4.173	0.000271176	0.00721025	0.37936
PHACTR3	1.08589	5.87821	2.86591	0.00787814	0.054598	-2.74394
FCER1A	1.07573	7.62862	2.77931	0.00970416	0.0616996	-2.93269
FBN2	1.03001	6.18914	4.93268	3.48e-05	0.00225158	2.31407
RGS13	1.02958	4.4448	4.46105	0.000124859	0.00480683	1.10895
ATP1B4	1.0207	7.14058	2.46695	0.0201272	0.0960131	-3.58586
ZNF208	1.01972	6.86885	4.5647	9.43e-05	0.00403815	1.37303
TCIM	1.01754	8.4927	6.52517	4.9e-07	0.000235415	6.33482
MYL3	1.01344	10.2573	3.07541	0.00471119	0.0395018	-2.27521
RGS18	1.00014	6.75002	5.86193	2.83e-06	0.000615166	4.68203
LRRC39	0.988143	11.004	8.00172	1.17e-08	2.84e-05	9.82085
RSAD2	0.981749	8.36432	3.78334	0.000764732	0.0128761	-0.591829
CLC	0.977997	5.72724	3.12206	0.00419422	0.0365442	-2.16869
ASB11	0.975634	6.71601	4.85957	4.24e-05	0.00250454	2.12688
CD300LG	0.974034	8.76009	3.46374	0.00176053	0.0214106	-1.36786
GPR160	0.970426	6.77897	5.42933	9.07e-06	0.00117047	3.5843
TRA2A	0.967916	8.03511	5.06407	2.44e-05	0.00190668	2.65054
FGF7	0.967747	7.16799	4.14051	0.000295846	0.00764113	0.297592
LRIF1	0.960898	8.14227	7.0229	1.35e-07	0.00013964	7.54292
B3GLCT	0.943811	8.49685	5.1092	2.16e-05	0.00180612	2.76609
EPHA3	0.941696	8.12262	6.28801	9.13e-07	0.000349027	5.7489
CA4	0.934012	7.51916	2.82284	0.00874141	0.058357	-2.83819
ITGA4	0.910231	4.8361	4.05632	0.000370565	0.00875993	0.0862703
SLC16A1	0.894257	9.66985	5.26207	1.43e-05	0.0014508	3.15719
CXCL11	0.8892	5.63581	2.38636	0.0241439	0.107234	-3.74664
PPP1R3A	0.887862	8.74105	3.70116	0.00094919	0.0146725	-0.793446
RERGL	0.880462	7.07963	5.46098	8.32e-06	0.00112035	3.66497
TNFRSF17	0.872771	4.52332	2.70036	0.0117093	0.0694235	-3.10203
GAPT	0.868255	4.77349	4.69383	6.65e-05	0.00324279	1.70281
COL21A1	0.85565	11.0315	7.51987	3.84e-08	6.36e-05	8.71659
TOMM22	0.85518	8.78911	7.49387	4.09e-08	6.36e-05	8.65603
UTS2	0.852264	4.96606	3.32464	0.00251518	0.0268516	-1.69797
PPBP	0.851769	5.54243	3.70581	0.000937684	0.0146064	-0.782076
ALDH1A1	0.845342	9.55314	3.35829	0.00230816	0.025449	-1.61861
NET1	0.83886	8.82348	3.58473	0.00128672	0.0175635	-1.07674
IGHD	0.834987	7.35027	2.54988	0.0166435	0.0861096	-3.41694
CRISPLD1	0.829208	8.21656	4.15728	0.000282849	0.00744479	0.339779
C16orf54	0.826379	6.35515	3.88751	0.000580667	0.0112511	-0.334469
NRP1	0.824205	9.58444	5.11367	2.13e-05	0.00180428	2.77753
EIF4E	0.821791	8.83982	4.1374	0.000298321	0.00767198	0.289771
IDH3A	0.818245	9.67787	8.33646	5.19e-09	2.62e-05	10.5676
UBE2M	0.817803	8.46513	5.02864	2.68e-05	0.001993	2.55984
P4HA1	0.817556	9.55676	5.46286	8.28e-06	0.00112035	3.66978
P2RY14	0.814553	8.19368	3.18619	0.0035714	0.033195	-2.02106
PTPRG	0.807744	7.76217	5.2668	1.41e-05	0.0014508	3.1693
PKP2	0.803029	10.356	4.97646	3.09e-05	0.00210599	2.42621
GUCY1A2	0.80247	6.97672	2.26943	0.031282	0.126102	-3.97372
SLC6A6	0.798105	10.5063	4.9556	3.27e-05	0.00218649	2.37276
NIPSNAP3B	0.795523	8.96297	4.45902	0.000125546	0.00480683	1.10379
ZDBF2	0.790281	4.92006	5.08645	2.29e-05	0.00186301	2.70784
ITGA1	0.786174	6.5279	3.97381	0.000461735	0.00989025	-0.119913
FRZB	0.786067	9.71209	4.65627	7.36e-05	0.00342472	1.60682
INPP4B	0.785957	6.83672	3.01683	0.00544672	0.0432056	-2.40789
FGFR1OP2	0.785033	9.09147	4.90574	3.74e-05	0.00234052	2.24509
FHL2	0.781803	11.5544	2.76003	0.0101617	0.0637092	-2.97429
SELENOT	0.776226	10.3199	5.39247	1e-05	0.00119645	3.49028
SLC16A9	0.772134	7.35297	2.97572	0.00602696	0.0461404	-2.50028
COL15A1	0.769022	11.2868	6.68525	3.23e-07	0.000224848	6.72669
GJA3	0.760842	8.12238	5.30814	1.26e-05	0.00140317	3.27496
FLI1	0.753559	8.60299	5.52635	6.98e-06	0.0010472	3.83147
ZBTB6	0.752214	4.09793	4.68615	6.79e-05	0.00328714	1.68318
ARRDC3	0.74448	8.82301	4.14027	0.000296042	0.00764113	0.296972
GPR34	0.741336	9.82605	3.72192	0.000898854	0.0142211	-0.742637
RBBP4	0.736815	8.94788	4.8323	4.57e-05	0.00262024	2.05704
PDE4DIP	0.730624	12.7828	3.60692	0.00121445	0.0170023	-1.02297
CENPQ	0.7297	6.21848	5.56208	6.34e-06	0.000985407	3.92238
EVI2B	0.726757	8.43007	4.35156	0.000167777	0.00549851	0.830785
LPAR6	0.726095	9.96011	4.1803	0.00026592	0.00713883	0.397746
FPGT	0.725502	7.35376	5.24777	1.48e-05	0.00146592	3.12064
DNAJB4	0.721141	10.2144	5.84794	2.94e-06	0.000631822	4.64675
IFI44L	0.72089	9.6	2.78722	0.0095222	0.0611247	-2.91559
HLA-DRA	0.716238	12.2976	3.67654	0.00101246	0.0150845	-0.853592
SMCO1	0.713917	7.54689	3.42912	0.00192478	0.0227043	-1.45052
TM6SF1	0.709695	8.5248	5.13339	2.02e-05	0.00173466	2.82803
LINC02502	0.709391	9.29166	4.49265	0.000114639	0.00454893	1.1894
NPY1R	0.708514	6.98439	4.21403	0.000242906	0.00673714	0.482795
CALCRL	0.707061	8.38451	3.19814	0.00346558	0.0326169	-1.99341
TRPM7	0.706592	7.1075	5.46947	8.14e-06	0.00112035	3.68661
FRG1JP	0.705426	6.54432	2.2543	0.0323339	0.128615	-4.00255
SLC14A1	0.701334	7.96821	4.63089	7.89e-05	0.0035538	1.54199
LOC101928505	0.699156	5.00838	6.18449	1.2e-06	0.000403181	5.49128
NRN1	0.698045	8.29982	3.86938	0.000609246	0.0115607	-0.37941
CMA1	0.697361	6.81096	3.59283	0.00125989	0.0173616	-1.05714
CBLN1	0.696946	5.67534	3.67052	0.00102856	0.0152457	-0.868294
CTSZ	0.696661	7.66782	3.69108	0.00097463	0.0148697	-0.818102
HCG11	0.694742	6.02981	3.70208	0.000946902	0.0146718	-0.791196
TMA16	0.693104	4.7786	3.68545	0.000989098	0.0149217	-0.831836
LOC101928304	0.692945	9.28854	5.38816	1.01e-05	0.00120334	3.47928
ANO1	0.692307	7.43539	4.20334	0.000249979	0.00687546	0.455824
DNM3OS	0.690112	6.84756	3.62223	0.00116691	0.0165886	-0.985814
RCAN1	0.689359	9.98613	4.44848	0.000129172	0.00491099	1.07696
SNAI2	0.688274	9.76585	3.10149	0.00441509	0.0379606	-2.21574
PPFIBP1	0.687103	9.11912	4.52534	0.000104942	0.00431482	1.27267
NCF2	0.681223	7.30783	3.53483	0.00146484	0.0190911	-1.19723
PRKD3	0.680231	8.07008	3.85429	0.000634075	0.0117231	-0.416762
SCN7A	0.678012	9.59958	4.67653	6.97e-05	0.00333401	1.65859
CDKN2AIPNL	0.677927	7.21969	6.05733	1.68e-06	0.000452974	5.17339
ZCCHC7	0.677864	8.35172	5.44735	8.64e-06	0.00113212	3.63025
CLASP2	0.675988	9.33465	5.26338	1.42e-05	0.0014508	3.16056
EIF4E3	0.675662	9.35773	7.26754	7.24e-08	9.13e-05	8.12493
LMOD3	0.673196	8.91217	5.82973	3.09e-06	0.000642865	4.60077
IGDCC4	0.671861	6.00023	3.79059	0.000750259	0.0127279	-0.573986
HSPA4L	0.67012	6.56882	4.85978	4.24e-05	0.00250454	2.12741
LSM12	0.668652	8.80928	7.31065	6.49e-08	8.74e-05	8.22666
CMTM2	0.668319	5.8548	3.8325	0.000671676	0.0120485	-0.470615
LRP12	0.668248	7.40273	4.44108	0.00013178	0.00497894	1.05814
MIR100HG	0.667866	9.59245	4.04488	0.000382053	0.00888695	0.0576374
ZNF506	0.666726	6.64381	4.03641	0.000390789	0.00903695	0.0364362
DOCK10	0.666702	6.31848	3.72545	0.000890566	0.0141231	-0.733997
ZDHHC13	0.662769	7.72567	4.85105	4.34e-05	0.00255564	2.10505
TTC32	0.662673	7.94304	2.72817	0.0109622	0.066538	-3.04267
NCEH1	0.66153	6.72184	3.50997	0.00156232	0.0199201	-1.25705
CCDC141	0.660469	6.64257	5.34077	1.15e-05	0.00131369	3.3583
APOBEC2	0.657313	9.91561	4.22542	0.000235587	0.00664249	0.51155
IFIT2	0.654794	8.76856	2.66678	0.0126742	0.073042	-3.17319
PIBF1	0.65221	7.53085	4.74387	5.81e-05	0.00298487	1.83076
PPP1R3C	0.649393	11.1968	5.50401	7.41e-06	0.00108623	3.77461
ATP6V1C1	0.648997	9.73578	4.79872	5e-05	0.00276356	1.97112
LRRK2	0.647668	7.2306	4.35957	0.000164194	0.00547434	0.851101
USP28	0.647041	8.44108	5.25707	1.44e-05	0.0014508	3.14443
RPL3L	0.645686	9.01687	3.16486	0.00376801	0.034358	-2.07031
SWAP70	0.642767	8.97179	4.43017	0.000135719	0.00503655	1.03041
TMEM200A	0.642215	6.16508	2.34392	0.0265421	0.113495	-3.82992
ATP8B4	0.640545	6.89345	3.24231	0.00310003	0.0304098	-1.89081
SPX	0.639854	7.95522	3.08297	0.00462341	0.0391295	-2.25798
RBM3	0.638421	9.9557	3.75262	0.000829169	0.0135126	-0.667349
RAPGEF4	0.638225	6.26467	4.73125	6.01e-05	0.0030402	1.79848
OAS2	0.638029	8.0738	3.17283	0.00369332	0.0339067	-2.05192
ST6GAL2	0.636945	4.68917	2.80065	0.00922029	0.0600627	-2.88646
RB1CC1	0.636932	9.60099	4.74174	5.84e-05	0.00298487	1.82532
DNAAF2	0.636845	7.26329	5.05622	2.49e-05	0.00193271	2.63044
POPDC3	0.636159	9.97548	5.98662	2.03e-06	0.00052565	4.99596
PRKAG2	0.635693	10.1943	3.39462	0.00210311	0.0239468	-1.53256
YWHAH	0.635562	9.26862	5.65694	4.91e-06	0.000836028	4.16336
IRF2	0.634663	8.07885	5.09876	2.22e-05	0.00183513	2.73936
CCDC121	0.632427	5.39186	4.8114	4.84e-05	0.00269664	2.00355
CLEC4A	0.630943	7.06135	5.2788	1.36e-05	0.0014508	3.19997
CCR2	0.630385	6.79115	2.70094	0.0116932	0.0693891	-3.10079
C15orf40	0.626212	7.71573	5.00794	2.84e-05	0.0020206	2.50681
PDE5A	0.625808	9.12974	3.77737	0.000776854	0.0129991	-0.606514
BAG2	0.624995	9.50582	4.18317	0.00026388	0.00709349	0.404982
LMBR1	0.623681	7.13189	3.33487	0.00245044	0.0264543	-1.67389
SPHKAP	0.623433	10.3173	2.75667	0.0102433	0.0639191	-2.98151
SOX17	0.619625	7.53993	2.43932	0.0214291	0.100234	-3.64135
NIPSNAP3A	0.618612	9.08953	5.52507	7e-06	0.0010472	3.82823
KCNAB1	0.618175	7.39473	3.44799	0.0018335	0.0219181	-1.40551
MPEG1	0.617823	9.41995	3.30181	0.00266572	0.0278839	-1.75164
TOPORS	0.616971	8.32835	4.25532	0.000217396	0.0063602	0.587087
MARCKS	0.614522	10.5585	4.57335	9.22e-05	0.00398396	1.3951
COX16	0.613568	10.4815	6.10059	1.5e-06	0.000429442	5.28169
BTNL9	0.613097	7.61576	2.12999	0.0422568	0.152037	-4.23436
ETS1	0.612269	9.94382	4.60523	8.45e-05	0.00375	1.47647
LINC00888	0.61226	8.96013	5.56572	6.28e-06	0.000985407	3.93165
STAM2	0.612158	8.65741	4.58795	8.86e-05	0.00386717	1.43236
TNC	0.611894	8.50897	2.09081	0.0459054	0.160308	-4.3055
SP3	0.610747	9.7283	4.10009	0.000329652	0.00814568	0.196027
RAB8B	0.610062	9.53692	3.24033	0.0031156	0.0305181	-1.89542
NAPSB	0.609057	6.68037	3.44883	0.00182954	0.0218938	-1.4035
TM4SF18	0.60862	7.75616	2.67426	0.0124531	0.0722614	-3.15739
APOA1	0.608561	7.89389	2.70142	0.0116798	0.06933	-3.09976
COLQ	0.608135	7.65691	3.79778	0.000736169	0.0126544	-0.556278
SAR1B	0.607013	9.56742	5.46944	8.14e-06	0.00112035	3.68654
FRMD3	0.606114	9.96845	5.24081	1.51e-05	0.00147929	3.10285
TSPAN12	0.604177	9.41312	6.91961	1.76e-07	0.000154069	7.29478
RWDD3	0.603113	8.57407	5.66445	4.81e-06	0.000836028	4.18241
PRKAA2	0.602625	9.92855	4.41032	0.000143189	0.00515277	0.97995
FMO2	0.602451	11.362	3.57327	0.00132569	0.0179136	-1.10448
CYSLTR1	0.602196	6.44041	4.81519	4.79e-05	0.0026948	2.01326
CENPH	0.601375	6.09097	4.02085	0.000407352	0.00924041	-0.00247973
KCTD3	0.601336	7.4255	3.06844	0.00479345	0.0399195	-2.29106
OR51E1	0.601033	5.32789	2.54272	0.0169208	0.0869867	-3.43166
CCDC102B	0.599431	7.09011	2.96267	0.00622308	0.047053	-2.52947
SOX18	0.598546	6.50566	4.97798	3.08e-05	0.00210599	2.43009
FAP	0.598146	6.87865	2.276	0.0308351	0.125058	-3.96117
GABPA	0.597462	6.9303	4.77362	5.36e-05	0.00288226	1.90689
TFEC	0.595584	6.18772	4.17538	0.000269452	0.00719507	0.385352
HSPA9	0.594973	10.2655	6.73262	2.85e-07	0.000213316	6.84207
FAM102B	0.594231	8.56801	5.00144	2.89e-05	0.00202166	2.49018
PTGR2	0.593866	6.88311	4.38663	0.000152642	0.00524328	0.919767
DACH1	0.593843	5.76606	3.51927	0.00152514	0.0196112	-1.23469
CASD1	0.590883	8.84427	4.58279	8.98e-05	0.00390854	1.41919
BLNK	0.590063	6.90343	2.43316	0.0217302	0.100959	-3.65369
IL33	0.589369	9.37174	3.18292	0.00360082	0.0334076	-2.02861
TNFRSF19	0.588891	8.67956	4.90384	3.76e-05	0.00234052	2.24021
TTC33	0.587499	8.04847	5.41365	9.46e-06	0.00118421	3.5443
ST8SIA4	0.585554	7.11218	2.88021	0.00760972	0.0536026	-2.71247
IFIT5	0.584572	9.11318	4.28255	0.000202046	0.00619815	0.655938
MRPL44	0.583754	7.78367	6.23021	1.06e-06	0.000370337	5.6052
FAM13C	0.583058	8.13462	3.44322	0.00185618	0.0220687	-1.4169
CTDSPL2	0.582628	8.25382	4.72818	6.06e-05	0.00305791	1.79064
FCHO2	0.580066	9.49031	3.99869	0.000432136	0.00957625	-0.0578387
PRPF39	0.580013	7.37457	4.18682	0.000261311	0.00705209	0.414171
GSTM5	0.579537	8.07062	2.76672	0.0100007	0.0630391	-2.95988
PIK3CA	0.576874	7.87911	3.72939	0.000881399	0.0140439	-0.724345
UST	0.576524	7.19885	2.83087	0.00857399	0.0576012	-2.82068
CASP8	0.575869	7.89314	3.96405	0.000473882	0.0100019	-0.144237
FGF12	0.575209	10.8385	4.43923	0.00013244	0.00497894	1.05344
MYCT1	0.575064	8.17194	5.02808	2.69e-05	0.001993	2.5584
MED30	0.572586	7.90986	3.41694	0.00198597	0.0232332	-1.47951
MIS18BP1	0.572224	6.7117	3.74413	0.000847907	0.013694	-0.688204
EFCAB2	0.571061	7.44802	2.62111	0.0141066	0.0784305	-3.2692
OVAAL	0.570788	5.82173	3.43986	0.0018723	0.0222211	-1.42491
WFDC1	0.570136	7.16828	2.53422	0.0172553	0.0881193	-3.4491
LDLRAD3	0.569821	7.23329	3.57172	0.00133102	0.0179377	-1.10821
TPSAB1	0.567656	8.00698	2.41114	0.0228367	0.103872	-3.69756
NNT	0.567262	10.15	4.66049	7.28e-05	0.00341546	1.61759
DUSP10	0.566857	7.11256	3.75922	0.000814892	0.0133966	-0.651139
COQ7	0.56677	7.51851	5.31626	1.23e-05	0.00138033	3.29568
CAPZA2	0.566678	11.5264	5.71301	4.22e-06	0.000759855	4.30553
P2RY13	0.566431	6.75611	3.09562	0.00448014	0.0383405	-2.22915
PTN	0.566014	11.1508	3.36251	0.00228334	0.0252582	-1.60862
KIAA1211	0.565558	5.59949	2.65198	0.0131227	0.0746345	-3.2044
HPGDS	0.565482	7.92815	3.15441	0.00386807	0.0347694	-2.09439
PLEKHF2	0.564197	8.48274	4.71943	6.2e-05	0.00310063	1.76827
RCBTB1	0.564012	7.92561	4.42439	0.000137854	0.00507846	1.0157
M6PR	0.562948	8.49692	4.02857	0.000399054	0.00916507	0.0168152
MRPL19	0.56219	7.69891	4.227	0.000234589	0.00662361	0.515539
NQO2	0.561472	9.60373	2.78368	0.00960315	0.0614	-2.92324
MFN1	0.560921	9.0341	5.17627	1.8e-05	0.00164226	2.93775
LYZ	0.56076	10.4841	2.83863	0.00841506	0.0570844	-2.80372
PDIA4	0.559736	7.90557	6.39765	6.84e-07	0.00029251	6.02055
KLRB1	0.55864	7.39519	2.52252	0.0177261	0.0893965	-3.47306
SYNPR	0.558254	7.29702	2.89742	0.00729812	0.0523763	-2.6745
RNASE4	0.55787	9.26305	3.20526	0.003404	0.0321572	-1.97691
APPL1	0.556656	8.29365	3.1962	0.0034825	0.0326855	-1.99788
SULT1C4	0.556295	5.44985	3.31543	0.00257488	0.0272869	-1.71963
ID1	0.55574	11.5583	4.82125	4.71e-05	0.00267971	2.02878
TAF12	0.554775	7.85679	5.46603	8.21e-06	0.00112035	3.67785
ZNF608	0.552812	7.6429	4.21237	0.00024399	0.00674749	0.478612
CHIC2	0.552431	8.63005	3.62455	0.00115989	0.0165411	-0.980191
COCH	0.552224	9.27844	3.07536	0.00471172	0.0395018	-2.27531
DLD	0.552027	11.3678	6.5699	4.36e-07	0.000235415	6.44462
MTURN	0.551203	8.10646	3.50406	0.00158641	0.0201171	-1.27126
PDGFA	0.550898	8.34203	6.33701	8.03e-07	0.00033068	5.87047
CASP8AP2	0.549835	8.03072	3.63678	0.00112342	0.0161966	-0.950453
ATP8B1	0.548891	7.50541	3.13003	0.00411151	0.0361197	-2.15041
NEURL1B	0.548526	8.62635	3.86324	0.000619221	0.0116466	-0.394596
PPP6R3	0.548506	9.48564	4.17704	0.000268251	0.00719184	0.389548
PPP1R2	0.547661	9.46866	4.35296	0.000167147	0.00548677	0.834326
MITD1	0.547616	8.27591	4.74558	5.78e-05	0.00298487	1.83514
LARP4B	0.547273	7.83936	3.75256	0.000829309	0.0135126	-0.667507
FAM13A	0.546784	10.0924	2.8749	0.00770837	0.0540148	-2.72417
IGSF6	0.54625	5.5943	2.77654	0.00976879	0.0620309	-2.93869
ABRA	0.546108	8.67755	2.83779	0.00843211	0.0571262	-2.80556
MTHFD2L	0.544242	7.63364	4.32816	0.0001787	0.00578139	0.771439
LINC02544	0.543424	5.91542	3.38007	0.00218299	0.0244834	-1.56705
TMEM64	0.542828	8.64236	3.36978	0.0022413	0.0249665	-1.59143
PARM1	0.542812	10.1524	4.32152	0.000181924	0.00583893	0.754614
RPN1	0.542225	8.99751	5.13542	2.01e-05	0.001733	2.83321
ACTR6	0.541152	8.90488	6.15508	1.3e-06	0.000403181	5.4179
TRIM22	0.540506	10.4945	3.28731	0.00276585	0.0284701	-1.78566
PDIK1L	0.540481	6.53789	3.20616	0.00339627	0.0320992	-1.97482
FPR3	0.539991	8.05313	2.51925	0.0178595	0.0897811	-3.47973
USP3-AS1	0.539869	3.90731	3.92581	0.000524568	0.0106055	-0.239389
UBE2D1	0.539772	9.91015	5.55458	6.47e-06	0.000996686	3.90331
DRAM2	0.53966	9.78906	5.15136	1.92e-05	0.00170298	2.874
CLIC2	0.536575	9.08181	2.91213	0.00704143	0.0511506	-2.64195
DCK	0.5364	8.52608	3.8895	0.000577625	0.0112342	-0.329555
S100A9	0.535649	9.07784	2.75447	0.0102973	0.0640674	-2.98626
RRAD	0.535408	9.44809	2.58734	0.0152607	0.0821117	-3.33953
FBXO8	0.535346	9.13462	4.29824	0.000193693	0.00604371	0.695647
MRPL35	0.534458	9.80022	4.3322	0.000176763	0.00573713	0.781691
CPEB4	0.533996	9.50138	2.59261	0.0150752	0.0814607	-3.3286
ZNF667-AS1	0.533882	8.67627	3.64692	0.00109404	0.0159456	-0.925779
TCEAL8	0.533757	10.175	3.84051	0.000657599	0.0119171	-0.450818
DPY19L2	0.533491	7.75241	3.35325	0.0023381	0.0256809	-1.63052
FAM210A	0.533253	8.59429	5.2605	1.43e-05	0.0014508	3.15319
SMYD2	0.533104	9.36499	2.09516	0.0454874	0.159289	-4.29766
FCN3	0.532308	7.05028	2.34995	0.0261888	0.112609	-3.81816
TMEM14A	0.532122	9.67056	4.08334	0.000344757	0.00835529	0.153988
APIP	0.531922	8.87789	5.39623	9.91e-06	0.00119645	3.49986
CLEC2B	0.531785	10.4035	3.8119	0.000709242	0.0124749	-0.521469
DCAF17	0.531065	6.74815	4.84487	4.42e-05	0.00257878	2.08924
OSMR	0.530084	7.01215	2.37328	0.0248611	0.108967	-3.77242
MS4A4A	0.528495	9.95959	2.28026	0.0305482	0.124386	-3.953
TRIQK	0.528485	8.93883	4.92627	3.54e-05	0.00228371	2.29767
FCGR2C	0.52845	8.58876	2.57771	0.0156058	0.0833908	-3.35951
PPP1R12B	0.526421	11.421	4.25159	0.000219589	0.0063602	0.577652
GPX8	0.525183	8.94793	3.61862	0.00117797	0.016656	-0.994592
C3orf38	0.525159	8.17753	5.12594	2.06e-05	0.00176257	2.80894
IFI16	0.524791	9.95611	3.61797	0.00117995	0.0166693	-0.996154
LRRC40	0.523	9.03803	4.07695	0.000350697	0.00844853	0.137961
STT3A	0.520129	7.72466	5.01639	2.77e-05	0.00201206	2.52844
PDE8B	0.519009	9.3054	3.73855	0.000860439	0.0138081	-0.701892
SLFN5	0.518942	8.27751	2.89422	0.00735509	0.0526355	-2.68156
SDHAF3	0.518906	8.46563	4.84028	4.47e-05	0.00257878	2.07748
B3GNT5	0.518564	7.57606	2.07026	0.0479296	0.164726	-4.34245
TMEM255A	0.518473	4.95928	2.79075	0.00944195	0.0608602	-2.90794
CSF2RB	0.517822	7.61947	3.06222	0.00486799	0.0403097	-2.30518
COG6	0.517701	9.02349	4.76252	5.52e-05	0.00290218	1.87848
NDUFA4L2	0.51729	8.2881	4.27134	0.00020823	0.00625558	0.62759
KDELR2	0.516537	10.7015	3.79171	0.000748054	0.0127199	-0.571237
PCMTD2	0.516264	10.3894	3.89022	0.00057651	0.0112342	-0.327748
PROM1	0.516231	7.99865	2.57966	0.0155355	0.083125	-3.35547
TRAPPC13	0.51612	7.33248	4.2781	0.000204476	0.00619815	0.644695
PTPRC	0.515672	8.624	2.9664	0.00616644	0.0468882	-2.52114
CRIP2	0.515067	11.1698	3.46992	0.00173269	0.0212027	-1.35308
TNNT3	0.514157	7.91619	2.82961	0.0086	0.0577183	-2.82342
SUDS3	0.513952	7.24529	5.06442	2.43e-05	0.00190668	2.65146
IFIT1	0.513192	10.2984	2.23013	0.0340802	0.132825	-4.04833
C1QTNF2	0.512867	7.92431	4.11042	0.000320671	0.00807195	0.221952
SDCBPP2	0.512669	4.71463	4.82199	4.7e-05	0.00267971	2.03066
MOB1B	0.512376	8.1186	3.8918	0.00057411	0.011209	-0.323845
PABPC5	0.511345	4.09244	3.91344	0.000542084	0.0107819	-0.270133
TMEM159	0.511258	8.52089	3.29676	0.00270016	0.0280984	-1.76348
CLDND1	0.510813	10.3154	5.44831	8.61e-06	0.00113212	3.63269
MCTP1	0.510637	7.89268	2.4978	0.0187594	0.0921656	-3.52342
LYSMD1	0.510583	6.56227	4.26624	0.000211107	0.00629518	0.614686
LRCH1	0.510422	7.71147	5.18546	1.75e-05	0.00162507	2.96127
KLF2	0.510231	10.5417	3.1446	0.00396428	0.0352602	-2.11694
CXCL12	0.509115	11.6523	3.16924	0.00372676	0.0341392	-2.0602
RBM24	0.509003	11.3714	4.59183	8.77e-05	0.00384726	1.44225
SRRM1	0.508788	10.272	3.12473	0.00416635	0.0363799	-2.16257
HEATR5B	0.50778	8.39736	4.28116	0.000202801	0.00619815	0.652431
SNX6	0.507009	10.8551	4.30202	0.000191732	0.00600106	0.70522
EBF3	0.506796	7.53104	4.67828	6.94e-05	0.00332611	1.66306
SNX7	0.506745	10.0407	6.5752	4.3e-07	0.000235415	6.45762
ATP6V1G1	0.506033	11.1473	4.97549	3.1e-05	0.00210599	2.42371
HEY2	0.505821	7.34456	3.93838	0.000507341	0.0104193	-0.208128
TRIM16	0.505178	7.56311	4.65162	7.46e-05	0.00345632	1.59495
KATNBL1	0.505108	8.03773	4.00718	0.000422466	0.00949059	-0.0366281
SNAPC3	0.505073	7.52381	3.82449	0.000686045	0.0121704	-0.490397
NFYB	0.50504	9.62455	3.75217	0.000830164	0.0135143	-0.668468
TVP23B	0.505012	9.04078	4.4396	0.000132308	0.00497894	1.05437
MAF	0.504678	10.1375	2.70819	0.0114941	0.0687625	-3.08534
APH1A	0.504322	8.96907	4.35402	0.00016667	0.00548321	0.837015
COL6A3	0.504148	11.0065	3.19565	0.00348737	0.0326855	-1.99917
UBE2Q2L	0.504084	6.74082	5.01398	2.79e-05	0.00201206	2.52228
LNX1	0.50319	8.04486	3.35266	0.00234161	0.0257055	-1.63191
IQGAP2	0.502477	7.82292	3.22429	0.0032444	0.0313088	-1.93272
PRELID3B	0.502368	9.25623	4.15219	0.000286736	0.00749823	0.32696
GIMAP6	0.501932	9.86385	3.98889	0.000443568	0.00971264	-0.0823065
ENPEP	0.501773	6.69174	3.05244	0.00498753	0.0408781	-2.32738
SYNE2	0.501563	9.31568	2.79189	0.00941606	0.0608293	-2.90545
SNX16	0.501075	8.02773	4.45851	0.000125718	0.00480683	1.10249
ZNF780A	0.500303	5.6803	3.62199	0.00116764	0.0165886	-0.986397
ASMTL-AS1	-0.500074	7.45011	-6.63526	3.67e-07	0.000232033	6.60465
CLDN11	-0.500083	9.22585	-2.8739	0.00772697	0.0540381	-2.72636
BRINP1	-0.501044	6.32773	-5.2647	1.41e-05	0.0014508	3.16392
HCN4	-0.501894	7.2605	-3.86898	0.000609891	0.0115607	-0.380398
FAM107B	-0.502507	9.44904	-3.08317	0.00462112	0.0391295	-2.25753
RPRM	-0.502698	5.78082	-3.16276	0.00378784	0.0344765	-2.07514
ARHGEF5	-0.503843	7.22511	-5.90898	2.5e-06	0.000600587	4.80065
SRRM2	-0.505014	9.43638	-5.01386	2.79e-05	0.00201206	2.52198
SUSD4	-0.505991	7.70138	-2.37686	0.0246629	0.108498	-3.76537
ST3GAL5	-0.507082	8.18437	-3.30928	0.00261552	0.0275065	-1.73409
CBARP	-0.508945	5.91058	-6.09803	1.51e-06	0.000429442	5.2753
MMP19	-0.509354	7.72061	-2.62807	0.013879	0.0776579	-3.25463
SYNPO2L	-0.509965	11.7546	-4.39083	0.000150922	0.00523057	0.930435
NPFFR2	-0.510071	4.86567	-4.13161	0.000302988	0.00775249	0.275198
LOC100288911	-0.510803	7.68182	-2.57586	0.015673	0.083533	-3.36335
DYNLRB2	-0.511696	5.90951	-3.57781	0.00131011	0.017793	-1.09349
POSTN	-0.513234	12.5598	-2.18403	0.0376494	0.141067	-4.13472
FSTL3	-0.513303	8.08497	-3.79994	0.000731973	0.0126335	-0.55094
HERC2P3	-0.513353	4.16268	-4.71901	6.21e-05	0.00310063	1.76719
GRIN2A	-0.514198	6.99285	-2.10975	0.0441086	0.156167	-4.27124
LINC00622	-0.515537	5.14179	-2.44419	0.0211941	0.0995407	-3.6316
RPL27A	-0.516554	8.15126	-4.61743	8.18e-05	0.00364505	1.50761
CPM	-0.51796	8.35981	-2.16563	0.0391651	0.144757	-4.16884
KRT6A	-0.519167	3.78008	-3.39267	0.00211362	0.0240257	-1.53717
KRT5	-0.520826	6.28803	-3.45598	0.00179612	0.0216608	-1.38642
ZFHX4-AS1	-0.521102	4.51757	-9.38743	4.5e-10	3.03e-06	12.8007
DLEU2	-0.522082	6.09721	-2.54625	0.0167837	0.0865539	-3.42442
GALNT16	-0.524129	8.60971	-3.14173	0.00399291	0.0354793	-2.12355
AHNAK2	-0.524467	7.09498	-2.13205	0.0420728	0.151483	-4.23061
SPINK2	-0.528087	6.42963	-2.88219	0.00757318	0.0535508	-2.7081
NOTCH2NL	-0.528867	8.32932	-3.44414	0.00185176	0.022042	-1.41469
GADD45G	-0.530706	7.72372	-2.19495	0.036775	0.139133	-4.11437
ZBTB7C	-0.531358	7.85278	-2.5158	0.0180015	0.0901995	-3.48677
TUFT1	-0.532963	7.65679	-4.64788	7.53e-05	0.00346361	1.58537
ARHGAP44	-0.533376	7.0412	-3.31899	0.00255166	0.0270853	-1.71127
CYP3A5	-0.534762	5.94755	-6.44405	6.06e-07	0.000271746	6.13512
MAP3K8	-0.535962	7.75029	-2.20444	0.0360299	0.137473	-4.09663
PRKCI	-0.537246	8.61344	-3.55439	0.00139233	0.0184344	-1.15006
CFI	-0.546369	9.81846	-2.67481	0.012437	0.0722319	-3.15622
PEX5L	-0.548573	4.02692	-5.87851	2.71e-06	0.000615166	4.72386
CA12	-0.551654	8.35894	-2.3385	0.0268638	0.114342	-3.8405
REC8	-0.556258	7.7515	-3.68462	0.000991258	0.0149217	-0.833869
MEGF6	-0.55924	7.73094	-3.05873	0.00491034	0.0404777	-2.3131
NSUN6	-0.561156	7.54451	-4.27304	0.000207279	0.00625493	0.631894
PRR15L	-0.562053	5.87436	-2.40916	0.0229385	0.103977	-3.70149
MGAT4C	-0.563267	4.64389	-2.47055	0.0199629	0.0955906	-3.5786
STK31	-0.563956	4.34914	-3.63941	0.00111574	0.0161599	-0.944068
GABRB3	-0.564102	8.20396	-3.28714	0.00276702	0.0284701	-1.78605
LINC01158	-0.565356	5.52737	-3.56531	0.00135338	0.0181181	-1.1237
PAPSS2	-0.566578	10.3758	-3.57061	0.00133488	0.0179777	-1.1109
BLM	-0.570212	7.20461	-2.87502	0.00770599	0.0540148	-2.72389
KLK10	-0.571357	6.18724	-2.80298	0.00916895	0.059849	-2.88141
PIEZO2	-0.572072	6.30459	-2.67546	0.0124179	0.072177	-3.15484
METTL7B	-0.572113	9.31015	-2.30821	0.0287266	0.119229	-3.89925
KRTAP4-12	-0.572815	4.65179	-6.78455	2.49e-07	0.000193628	6.96825
EPB42	-0.573616	5.95396	-2.29518	0.0295631	0.1216	-3.92437
WIPF3	-0.575172	8.28544	-3.56639	0.00134959	0.0180913	-1.12109
RASD1	-0.577693	9.35937	-2.37318	0.0248668	0.108967	-3.77262
GATA5	-0.577965	6.13479	-3.39872	0.0020811	0.0238577	-1.52282
STK26	-0.578154	7.16591	-2.19576	0.0367105	0.139045	-4.11285
SLC39A8	-0.578991	10.6332	-2.66837	0.0126269	0.0728109	-3.16983
SLC2A3	-0.586369	7.94014	-2.17882	0.0380729	0.142126	-4.14439
ADAMTS3	-0.59247	5.92256	-2.20346	0.0361057	0.137652	-4.09845
LINC00844	-0.594125	9.56847	-3.05838	0.00491463	0.04048	-2.3139
FAM133A	-0.595023	6.37749	-3.61557	0.00118737	0.016736	-1.00199
COL9A1	-0.597182	6.60848	-3.62234	0.0011666	0.0165886	-0.985563
FAM212B-AS1	-0.598064	6.93637	-5.40467	9.69e-06	0.00119296	3.5214
LIF	-0.600541	6.64741	-3.88639	0.000582394	0.0112511	-0.337249
ASTN1	-0.60061	5.26855	-2.74174	0.0106143	0.0651708	-3.0136
CSDC2	-0.601464	8.79289	-4.25326	0.000218605	0.0063602	0.581871
RHOU	-0.60282	10.4902	-3.53976	0.00144622	0.0189447	-1.18535
2020-03-11	-0.604839	5.21044	-4.08471	0.000343499	0.00834483	0.157419
CPA4	-0.607582	6.34421	-2.73655	0.0107462	0.0656014	-3.02473
FTX	-0.607729	8.00401	-3.32313	0.00252489	0.026941	-1.70153
WISP1	-0.609515	6.43192	-2.11128	0.0439663	0.155962	-4.26846
PAQR5	-0.610326	4.74193	-3.56643	0.00134944	0.0180913	-1.12099
CLDN15	-0.612293	9.08686	-2.92677	0.00679452	0.0499415	-2.60948
TEX48	-0.615588	7.98086	-5.49193	7.66e-06	0.00109636	3.74384
SLC51A	-0.615646	5.03971	-3.84664	0.000647036	0.0118318	-0.43568
ERICH5	-0.616987	3.52111	-3.03076	0.00526257	0.0422045	-2.37646
GRAMD1C	-0.625728	4.82816	-3.5541	0.00139339	0.0184344	-1.15077
C10orf99	-0.625789	5.22906	-6.95568	1.6e-07	0.000154069	7.38159
NTM	-0.627718	9.18452	-2.3872	0.0240983	0.107158	-3.74498
ADAMTS15	-0.628337	7.35195	-4.60553	8.45e-05	0.00375	1.47722
SLC4A4	-0.633103	8.82152	-2.56738	0.0159839	0.0844338	-3.38088
CDON	-0.640262	7.67317	-3.3583	0.0023081	0.025449	-1.61858
BMX	-0.643032	9.21068	-2.29763	0.0294042	0.121129	-3.91965
HPR	-0.647284	7.1076	-2.91597	0.00697576	0.0508767	-2.63343
TMEM176A	-0.657071	9.99534	-3.76255	0.000807784	0.0133668	-0.642962
SLC22A4	-0.659364	5.89759	-5.65092	4.99e-06	0.000839553	4.14808
PHGDH	-0.664674	8.14382	-3.12728	0.00413981	0.0362579	-2.15671
MUC16	-0.665396	5.54622	-2.70431	0.0116002	0.0691342	-3.0936
DKK1	-0.666227	4.95131	-2.15651	0.0399363	0.146405	-4.18568
CNTN4	-0.668644	6.87433	-2.9535	0.00636464	0.0477478	-2.54997
PTHLH	-0.670278	4.00565	-2.26032	0.0319114	0.127595	-3.99109
SLC41A2	-0.671816	6.2596	-3.09577	0.00447842	0.0383405	-2.22879
ANKRD36B	-0.675451	5.65003	-3.1468	0.0039425	0.0351608	-2.11189
GPC5	-0.67567	5.2241	-2.57077	0.0158588	0.0840449	-3.37387
NNMT	-0.677091	10.8803	-2.4675	0.020102	0.0959696	-3.58475
ADGRG2	-0.681769	6.78932	-2.90373	0.00718694	0.0519291	-2.66054
BNC2	-0.685284	7.41489	-3.8049	0.00072246	0.012595	-0.53872
CD200	-0.686948	8.41668	-2.88433	0.00753393	0.0533899	-2.70338
C17orf97	-0.68901	7.64727	-3.1414	0.00399615	0.0354925	-2.1243
PROCR	-0.693212	9.33892	-2.7535	0.0103211	0.0641313	-2.98834
BCR	-0.696082	7.59217	-6.23655	1.05e-06	0.000370337	5.62098
LRRC49	-0.698119	9.57018	-2.467	0.0201246	0.0960131	-3.58575
SLC26A9	-0.699221	8.17652	-4.18966	0.000259326	0.00703493	0.421337
TMEM272	-0.710199	5.61029	-4.49459	0.000114039	0.00454877	1.19434
NELL2	-0.712283	6.35344	-3.59149	0.00126427	0.0173863	-1.06037
DHCR24	-0.716458	7.84055	-5.36501	1.08e-05	0.00125882	3.42018
ATF3	-0.717996	8.1446	-2.53111	0.0173793	0.0884061	-3.45547
CGN	-0.721873	6.46837	-2.2504	0.0326101	0.129364	-4.00996
CXADR	-0.731143	9.66933	-4.10139	0.00032851	0.00813265	0.199283
GPM6A	-0.733288	8.14621	-2.98332	0.0059155	0.0455984	-2.48326
NR4A3	-0.733859	8.28654	-2.37436	0.024801	0.108803	-3.77029
SMTNL2	-0.739029	7.43327	-4.035	0.000392266	0.00906071	0.0329006
BCHE	-0.741138	9.19491	-2.85674	0.00805493	0.0553566	-2.76407
PDZK1IP1	-0.741841	5.79031	-2.57902	0.0155585	0.0831822	-3.3568
PPL	-0.744077	7.56244	-2.42177	0.0222959	0.102368	-3.6764
PARD6B	-0.744961	5.75507	-2.31553	0.028266	0.118077	-3.8851
BICDL1	-0.746834	6.91277	-2.56139	0.0162067	0.0850252	-3.39323
DMKN	-0.752932	6.58174	-4.29057	0.00019773	0.00611298	0.676246
LINC02388	-0.754743	5.85591	-3.59444	0.0012546	0.017315	-1.05323
HAS1	-0.756125	8.11974	-2.38919	0.0239909	0.106869	-3.74104
WIF1	-0.756248	4.94578	-3.12903	0.00412174	0.0361782	-2.15269
SHROOM2	-0.758321	6.62176	-4.35454	0.000166436	0.00548321	0.838337
TNN	-0.760419	6.80729	-3.17984	0.00362887	0.0335611	-2.03574
STC1	-0.760494	8.09306	-2.43022	0.0218748	0.101379	-3.65955
FGFR2	-0.76508	6.8248	-6.28677	9.16e-07	0.000349027	5.74583
MCTP2	-0.774586	7.04348	-7.11521	1.07e-07	0.000119584	7.76347
FOXC1	-0.774765	10.1501	-4.5881	8.86e-05	0.00386717	1.43274
TFRC	-0.790646	10.6846	-2.79311	0.00938876	0.0607307	-2.90283
TCTE3	-0.79242	7.05773	-8.08982	9.41e-09	2.84e-05	10.019
NSG1	-0.794281	7.88402	-3.80161	0.000728756	0.0126335	-0.546825
KLHL18	-0.811111	7.97876	-2.42047	0.0223618	0.102507	-3.67901
BDKRB1	-0.812638	5.97371	-3.44166	0.00186365	0.0221444	-1.42062
CARNS1	-0.820862	7.22546	-4.71765	6.23e-05	0.00310063	1.76371
TNNI1	-0.822486	7.78946	-2.50802	0.0183255	0.0910545	-3.50263
LINC00520	-0.828281	8.65503	-11.5509	4.59e-12	9.26e-08	16.8747
LOC100507477	-0.834542	8.27479	-3.91044	0.000546411	0.0108359	-0.277574
CST6	-0.845973	6.06545	-4.32486	0.000180296	0.0058237	0.763072
ALOX15	-0.846063	6.13203	-2.19693	0.0366183	0.138774	-4.11067
HOTTIP	-0.848899	7.4877	-7.81767	1.83e-08	3.58e-05	9.40309
ALKAL2	-0.853054	5.18844	-3.6892	0.000979446	0.0148697	-0.822696
PTPRF	-0.854227	9.04951	-2.74849	0.010445	0.0645892	-2.99911
F2RL2	-0.856887	5.69199	-4.96415	3.2e-05	0.00216449	2.39466
PKHD1L1	-0.863309	8.32698	-4.04729	0.000379602	0.00887605	0.0636715
IER3	-0.867814	10.1964	-4.43388	0.000134367	0.00501387	1.03983
AOX1	-0.869414	8.63641	-3.04913	0.00502858	0.0410667	-2.33487
WWC1	-0.878605	7.07738	-3.57243	0.00132856	0.0179377	-1.10649
PRR15	-0.882428	6.87628	-3.79139	0.000748674	0.0127199	-0.572011
DSC3	-0.883994	4.71929	-2.77644	0.00977109	0.0620309	-2.9389
CAPN6	-0.901608	4.53094	-4.4179	0.000140289	0.00511837	0.999214
CTSE	-0.917032	6.42589	-2.38686	0.024117	0.107189	-3.74566
ITGB8	-0.918474	8.15982	-3.80546	0.000721405	0.0125875	-0.537354
BMPR1B	-0.923523	6.31882	-5.15658	1.9e-05	0.0016939	2.88737
CBLN2	-0.929217	6.33566	-4.66525	7.19e-05	0.0033972	1.62977
C1orf105	-0.931688	8.701	-5.07297	2.38e-05	0.00189931	2.67334
CCL20	-0.942662	5.00573	-2.23738	0.0335478	0.131641	-4.03464
MYO5B	-0.942791	6.6532	-3.30015	0.00267698	0.027938	-1.75553
TRDN	-0.94337	9.53127	-5.06909	2.4e-05	0.00190299	2.66342
EPHB6	-0.949344	7.19737	-3.50498	0.00158264	0.0200819	-1.26905
IL18	-0.957739	6.04817	-3.20895	0.00337243	0.0320163	-1.96834
WT1	-0.959308	8.09602	-3.26493	0.00292743	0.0293879	-1.83802
GFPT2	-0.959395	8.08522	-3.57194	0.00133027	0.0179377	-1.10769
SYT13	-0.97823	7.3693	-4.27244	0.000207616	0.00625558	0.630369
C19orf33	-0.983261	6.96311	-2.38613	0.0241564	0.107234	-3.7471
RPS11	-0.983282	9.05013	-4.76592	5.47e-05	0.00288712	1.88717
LRP2	-0.996065	6.18618	-2.37454	0.0247912	0.108803	-3.76994
C3	-0.99778	12.3552	-3.24588	0.0030721	0.0302978	-1.88247
PLLP	-1.00504	7.9843	-3.69507	0.000964477	0.014818	-0.808341
FRAS1	-1.01214	7.89718	-4.05445	0.000372421	0.00878321	0.0815849
CALB2	-1.01351	8.24725	-2.09828	0.0451895	0.158493	-4.29202
MAB21L2	-1.01422	7.62906	-2.93976	0.00658218	0.0488354	-2.58058
MYRF	-1.01709	7.32551	-2.79817	0.00927533	0.0602091	-2.89184
PLA2G2A	-1.02131	11.9396	-2.43559	0.0216109	0.100705	-3.64882
WNT2B	-1.03313	6.39778	-4.51604	0.000107613	0.00440666	1.24899
KRT18	-1.05095	9.15337	-3.53948	0.00144728	0.0189447	-1.18603
EFNB3	-1.07043	7.29641	-3.23764	0.00313684	0.0306221	-1.90168
GPRC5A	-1.08294	7.17759	-5.99428	1.99e-06	0.000521831	5.01521
SERTM1	-1.08535	4.16489	-2.39734	0.0235563	0.105726	-3.72493
C21orf62	-1.09636	6.94155	-4.18864	0.000260033	0.00703493	0.418779
MAL2	-1.11486	6.76051	-2.64301	0.013402	0.0758073	-3.22328
MUM1L1	-1.14007	8.37923	-3.39428	0.00210492	0.0239539	-1.53336
IL1B	-1.15464	8.12017	-2.9837	0.00590995	0.0455904	-2.4824
LRRN4	-1.15855	6.01879	-3.06796	0.00479912	0.0399195	-2.29214
DNER	-1.1608	7.59044	-3.34467	0.00238987	0.0260771	-1.65076
BEX2	-1.17956	9.31087	-6.17274	1.24e-06	0.000403181	5.46197
PDPN	-1.18129	7.28107	-2.94962	0.00642535	0.048007	-2.55862
MEDAG	-1.18543	9.4557	-6.25839	9.88e-07	0.000363316	5.67531
CLDN1	-1.20276	7.70572	-2.3193	0.0280312	0.117454	-3.8778
ACTA1	-1.22017	11.9163	-3.79995	0.00073196	0.0126335	-0.550923
TCEAL2	-1.23519	8.53555	-4.68698	6.77e-05	0.00328714	1.68529
SBSPON	-1.25439	7.31256	-2.62313	0.0140403	0.0782063	-3.26497
AREG	-1.27487	8.62242	-2.56094	0.0162239	0.0850283	-3.39417
BNC1	-1.28902	6.38394	-3.37821	0.00219346	0.0245463	-1.57148
LINC01133	-1.30146	7.05421	-4.22023	0.000238892	0.00668046	0.498457
CFB	-1.30872	8.86759	-2.74845	0.010446	0.0645892	-2.99919
AQP4	-1.32794	4.64444	-2.96674	0.00616139	0.0468851	-2.52039
AADAC	-1.38044	6.86037	-2.89861	0.00727696	0.0522988	-2.67186
FAM110C	-1.38766	7.81295	-4.48236	0.000117872	0.00462059	1.1632
KLK11	-1.39346	7.79861	-3.29493	0.00271275	0.0281895	-1.76778
CXCL1	-1.45749	8.04788	-3.40017	0.00207338	0.0237826	-1.51938
FLRT3	-1.48449	7.50976	-2.71863	0.0112134	0.0676355	-3.06308
RBP4	-1.52268	9.55503	-2.4578	0.0205501	0.0974776	-3.60428
LINC01105	-1.52539	4.96872	-4.88583	3.95e-05	0.00239545	2.19409
PRR9	-1.6193	5.49032	-3.39805	0.00208466	0.0238713	-1.52441
SYT4	-1.68646	8.52303	-2.46166	0.0203705	0.0969362	-3.59651
SLPI	-1.81626	9.80498	-2.59595	0.0149585	0.0810692	-3.32166
HP	-1.84482	9.67663	-2.55186	0.0165679	0.0859625	-3.41288
ITLN1	-1.85072	11.7378	-2.53413	0.0172589	0.0881193	-3.44929
KRT19	-1.9191	7.40304	-2.38605	0.0241605	0.107234	-3.74725
MSLN	-1.94284	6.77058	-2.96308	0.00621694	0.0470445	-2.52857
UPK1B	-2.05712	7.53219	-3.38401	0.00216108	0.0243324	-1.55772
PRG4	-2.18198	7.22032	-2.33958	0.0267991	0.114212	-3.83838
