# Supplementary material for: Identification of genes and key pathways underlying the pathophysiological association between nonalcoholic fatty liver disease and atrial fibrillation
Source: BMC Med Genomics. 2022 Jul 5;15:150. doi: 10.1186/s12920-022-01300-1 (PMC9258143; doi:10.1186/s12920-022-01300-1)
Supplement: Supplementary file 3 — Additional file 3. GO terms enrichment analysis results of co-DEGs. [file 12920_2022_1300_MOESM3_ESM.xls]

## Sheet: 共有基因GO
A3. GO terms enrichment analysis results of co-DEGs.
ONTOLOGY	ID	Description	GeneRatio	BgRatio	pvalue	p.adjust	qvalue	geneID	Count
BP	GO:0030593	neutrophil chemotaxis	6/44	104/18670	1.53561e-07	0.000174024	0.000131658	CCL20/S100A12/S100A8/S100A9/CXCR2/CXCL1	6
BP	GO:1990266	neutrophil migration	6/44	118/18670	3.25409e-07	0.000174024	0.000131658	CCL20/S100A12/S100A8/S100A9/CXCR2/CXCL1	6
BP	GO:0071621	granulocyte chemotaxis	6/44	123/18670	4.15994e-07	0.000174024	0.000131658	CCL20/S100A12/S100A8/S100A9/CXCR2/CXCL1	6
BP	GO:0097529	myeloid leukocyte migration	7/44	210/18670	5.54873e-07	0.000174092	0.000131709	CCL20/S100A12/S100A8/S100A9/CXCR2/CXCL1/CCR2	7
BP	GO:0030595	leukocyte chemotaxis	7/44	224/18670	8.56183e-07	0.000194424	0.000147092	CCL20/S100A12/S100A8/S100A9/CXCR2/CXCL1/CCR2	7
BP	GO:0097530	granulocyte migration	6/44	141/18670	9.29515e-07	0.000194424	0.000147092	CCL20/S100A12/S100A8/S100A9/CXCR2/CXCL1	6
BP	GO:0043312	neutrophil degranulation	9/44	485/18670	1.57971e-06	0.000250578	0.000189575	S100A12/S100A8/MNDA/S100A9/CXCR2/PTPRC/SLC2A3/CXCL1/SLPI	9
BP	GO:0002283	neutrophil activation involved in immune response	9/44	488/18670	1.66206e-06	0.000250578	0.000189575	S100A12/S100A8/MNDA/S100A9/CXCR2/PTPRC/SLC2A3/CXCL1/SLPI	9
BP	GO:0042119	neutrophil activation	9/44	498/18670	1.96399e-06	0.000250578	0.000189575	S100A12/S100A8/MNDA/S100A9/CXCR2/PTPRC/SLC2A3/CXCL1/SLPI	9
BP	GO:0002446	neutrophil mediated immunity	9/44	499/18670	1.99664e-06	0.000250578	0.000189575	S100A12/S100A8/MNDA/S100A9/CXCR2/PTPRC/SLC2A3/CXCL1/SLPI	9
BP	GO:0031349	positive regulation of defense response	8/44	384/18670	2.76193e-06	0.000304653	0.000230486	S100A12/S100A8/MNDA/S100A9/LRRK2/IFI16/CLEC4A/CCR2	8
BP	GO:1990868	response to chemokine	5/44	97/18670	3.15577e-06	0.000304653	0.000230486	CCL20/CXCR2/CXCL1/LRCH1/CCR2	5
BP	GO:1990869	cellular response to chemokine	5/44	97/18670	3.15577e-06	0.000304653	0.000230486	CCL20/CXCR2/CXCL1/LRCH1/CCR2	5
BP	GO:0060326	cell chemotaxis	7/44	304/18670	6.47491e-06	0.000559567	0.000423342	CCL20/S100A12/S100A8/S100A9/CXCR2/CXCL1/CCR2	7
BP	GO:0006968	cellular defense response	4/44	52/18670	6.68806e-06	0.000559567	0.000423342	MNDA/CXCR2/NCF2/CCR2	4
BP	GO:0019730	antimicrobial humoral response	5/44	122/18670	9.71788e-06	0.000762246	0.00057668	S100A12/S100A8/S100A9/CXCL1/SLPI	5
BP	GO:0006959	humoral immune response	7/44	356/18670	1.80414e-05	0.0013046	0.000986997	S100A12/S100A8/S100A9/PTPRC/CXCL1/CCR2/SLPI	7
BP	GO:0050900	leukocyte migration	8/44	499/18670	1.87114e-05	0.0013046	0.000986997	CCL20/S100A12/S100A8/S100A9/CXCR2/CXCL1/LRCH1/CCR2	8
BP	GO:0050729	positive regulation of inflammatory response	5/44	153/18670	2.90509e-05	0.00191889	0.00145174	S100A12/S100A8/S100A9/LRRK2/CCR2	5
BP	GO:0070098	chemokine-mediated signaling pathway	4/44	88/18670	5.41631e-05	0.00339873	0.00257132	CCL20/CXCR2/CXCL1/CCR2	4
BP	GO:0050832	defense response to fungus	3/44	40/18670	0.000113528	0.00666139	0.00503969	S100A12/S100A8/S100A9	3
BP	GO:0042742	defense response to bacterium	6/44	330/18670	0.000116773	0.00666139	0.00503969	CCL20/S100A12/S100A8/S100A9/MPEG1/SLPI	6
BP	GO:0072503	cellular divalent inorganic cation homeostasis	7/44	493/18670	0.000140989	0.00769307	0.00582021	S100A8/S100A9/CXCR2/PTPRC/FPR3/CCR2/STC1	7
BP	GO:2000404	regulation of T cell migration	3/44	44/18670	0.000151186	0.00780111	0.00590195	CCL20/LRCH1/CCR2	3
BP	GO:0019722	calcium-mediated signaling	5/44	218/18670	0.000155401	0.00780111	0.00590195	CCL20/CXCR2/LRRK2/PTPRC/CCR2	5
BP	GO:0050727	regulation of inflammatory response	6/44	374/18670	0.000230343	0.0111185	0.0084117	S100A12/S100A8/S100A9/LRRK2/PTPRC/CCR2	6
BP	GO:0009620	response to fungus	3/44	52/18670	0.000248985	0.0115732	0.00875572	S100A12/S100A8/S100A9	3
BP	GO:0070486	leukocyte aggregation	2/44	12/18670	0.000352927	0.0158187	0.0119677	S100A8/S100A9	2
BP	GO:2000401	regulation of lymphocyte migration	3/44	63/18670	0.000439385	0.0186347	0.0140981	CCL20/LRCH1/CCR2	3
BP	GO:0002548	monocyte chemotaxis	3/44	65/18670	0.000481715	0.0186347	0.0140981	CCL20/S100A12/CCR2	3
BP	GO:0072678	T cell migration	3/44	65/18670	0.000481715	0.0186347	0.0140981	CCL20/LRCH1/CCR2	3
BP	GO:0002523	leukocyte migration involved in inflammatory response	2/44	14/18670	0.000485155	0.0186347	0.0140981	S100A8/S100A9	2
BP	GO:0002683	negative regulation of immune system process	6/44	435/18670	0.000515402	0.0186347	0.0140981	MNDA/CXCR2/PTPRC/IFI16/LRCH1/CCR2	6
BP	GO:0032680	regulation of tumor necrosis factor production	4/44	160/18670	0.00054	0.0186347	0.0140981	LRRK2/PTPRC/CLEC4A/CCR2	4
BP	GO:0019932	second-messenger-mediated signaling	6/44	439/18670	0.000540869	0.0186347	0.0140981	CCL20/CXCR2/ARRDC3/LRRK2/PTPRC/CCR2	6
BP	GO:0017014	protein nitrosylation	2/44	15/18670	0.000558957	0.0186347	0.0140981	S100A8/S100A9	2
BP	GO:0018119	peptidyl-cysteine S-nitrosylation	2/44	15/18670	0.000558957	0.0186347	0.0140981	S100A8/S100A9	2
BP	GO:0032640	tumor necrosis factor production	4/44	163/18670	0.000579086	0.0186347	0.0140981	LRRK2/PTPRC/CLEC4A/CCR2	4
BP	GO:1903555	regulation of tumor necrosis factor superfamily cytokine production	4/44	163/18670	0.000579086	0.0186347	0.0140981	LRRK2/PTPRC/CLEC4A/CCR2	4
BP	GO:0002709	regulation of T cell mediated immunity	3/44	70/18670	0.000598754	0.0187859	0.0142125	CLC/PTPRC/CCR2	3
BP	GO:0001780	neutrophil homeostasis	2/44	16/18670	0.000637851	0.0189313	0.0143225	CXCR2/CCR2	2
BP	GO:0051238	sequestering of metal ion	2/44	16/18670	0.000637851	0.0189313	0.0143225	S100A8/S100A9	2
BP	GO:0071706	tumor necrosis factor superfamily cytokine production	4/44	168/18670	0.000648642	0.0189313	0.0143225	LRRK2/PTPRC/CLEC4A/CCR2	4
BP	GO:0061844	antimicrobial humoral immune response mediated by antimicrobial peptide	3/44	73/18670	0.000676968	0.019309	0.0146083	S100A12/S100A9/CXCL1	3
BP	GO:0003422	growth plate cartilage morphogenesis	2/44	19/18670	0.000904863	0.024687	0.018677	STC1/COL6A3	2
BP	GO:0046641	positive regulation of alpha-beta T cell proliferation	2/44	19/18670	0.000904863	0.024687	0.018677	PTPRC/CCR2	2
BP	GO:0035458	cellular response to interferon-beta	2/44	20/18670	0.0010039	0.0262478	0.0198578	MNDA/IFI16	2
BP	GO:1903978	regulation of microglial cell activation	2/44	20/18670	0.0010039	0.0262478	0.0198578	LRRK2/PTPRC	2
BP	GO:0032760	positive regulation of tumor necrosis factor production	3/44	86/18670	0.00109042	0.027928	0.021129	LRRK2/PTPRC/CCR2	3
BP	GO:0002685	regulation of leukocyte migration	4/44	196/18670	0.00115156	0.0286778	0.0216963	CCL20/CXCR2/LRCH1/CCR2	4
BP	GO:1903557	positive regulation of tumor necrosis factor superfamily cytokine production	3/44	88/18670	0.00116539	0.0286778	0.0216963	LRRK2/PTPRC/CCR2	3
BP	GO:0035584	calcium-mediated signaling using intracellular calcium source	2/44	22/18670	0.00121688	0.029369	0.0222192	CCL20/PTPRC	2
BP	GO:0071674	mononuclear cell migration	3/44	90/18670	0.00124355	0.0294464	0.0222777	CCL20/S100A12/CCR2	3
BP	GO:0050670	regulation of lymphocyte proliferation	4/44	208/18670	0.00143352	0.0326972	0.0247371	MNDA/CLC/PTPRC/CCR2	4
BP	GO:0002407	dendritic cell chemotaxis	2/44	24/18670	0.00144959	0.0326972	0.0247371	CXCR2/CCR2	2
BP	GO:0032944	regulation of mononuclear cell proliferation	4/44	209/18670	0.001459	0.0326972	0.0247371	MNDA/CLC/PTPRC/CCR2	4
BP	GO:0070663	regulation of leukocyte proliferation	4/44	222/18670	0.00181968	0.039711	0.0300434	MNDA/CLC/PTPRC/CCR2	4
BP	GO:0036336	dendritic cell migration	2/44	27/18670	0.00183525	0.039711	0.0300434	CXCR2/CCR2	2
BP	GO:0035456	response to interferon-beta	2/44	28/18670	0.00197347	0.0416092	0.0314796	MNDA/IFI16	2
BP	GO:0002456	T cell mediated immunity	3/44	106/18670	0.00198929	0.0416092	0.0314796	CLC/PTPRC/CCR2	3
BP	GO:0060536	cartilage morphogenesis	2/44	29/18670	0.00211648	0.043544	0.0329434	STC1/COL6A3	2
BP	GO:0032743	positive regulation of interleukin-2 production	2/44	30/18670	0.00226427	0.0444857	0.0336558	PTPRC/CCR2	2
BP	GO:0046640	regulation of alpha-beta T cell proliferation	2/44	30/18670	0.00226427	0.0444857	0.0336558	PTPRC/CCR2	2
BP	GO:0072676	lymphocyte migration	3/44	111/18670	0.0022686	0.0444857	0.0336558	CCL20/LRCH1/CCR2	3
BP	GO:0035821	modulation of process of other organism	3/44	113/18670	0.00238679	0.0452702	0.0342493	S100A9/MPEG1/SLPI	3
BP	GO:0002724	regulation of T cell cytokine production	2/44	31/18670	0.00241681	0.0452702	0.0342493	CLC/CCR2	2
BP	GO:2000406	positive regulation of T cell migration	2/44	31/18670	0.00241681	0.0452702	0.0342493	CCL20/CCR2	2
CC	GO:0034774	secretory granule lumen	6/45	321/19717	8.47866e-05	0.00453707	0.00388656	S100A12/S100A8/MNDA/S100A9/CXCL1/SLPI	6
CC	GO:0060205	cytoplasmic vesicle lumen	6/45	325/19717	9.07602e-05	0.00453707	0.00388656	S100A12/S100A8/MNDA/S100A9/CXCL1/SLPI	6
CC	GO:0031983	vesicle lumen	6/45	327/19717	9.38703e-05	0.00453707	0.00388656	S100A12/S100A8/MNDA/S100A9/CXCL1/SLPI	6
CC	GO:0062023	collagen-containing extracellular matrix	6/45	406/19717	0.000303356	0.0109967	0.00942001	S100A8/S100A9/CLC/PRG4/COL6A3/SLPI	6
CC	GO:0005767	secondary lysosome	2/45	14/19717	0.00045548	0.0132089	0.0113151	NCF2/LRRK2	2
MF	GO:0050786	RAGE receptor binding	3/41	11/17696	1.88036e-06	0.000250173	0.000171864	S100A12/S100A8/S100A9	3
MF	GO:0030246	carbohydrate binding	7/41	271/17696	2.6334e-06	0.000250173	0.000171864	HLA-DRA/CLC/CLEC2B/SLC2A3/PRG4/CLEC4A/P4HA1	7
MF	GO:0140375	immune receptor activity	4/41	128/17696	0.000214972	0.0136149	0.00935317	CXCR2/CSF2RB/HLA-DRA/CCR2	4
MF	GO:0035325	Toll-like receptor binding	2/41	12/17696	0.000340628	0.0151156	0.0103841	S100A8/S100A9	2
MF	GO:0036041	long-chain fatty acid binding	2/41	14/17696	0.000468276	0.0151156	0.0103841	S100A8/S100A9	2
MF	GO:0042379	chemokine receptor binding	3/41	66/17696	0.000477333	0.0151156	0.0103841	CCL20/CXCL1/CCR2	3
MF	GO:0048029	monosaccharide binding	3/41	75/17696	0.000694267	0.0188444	0.0129457	SLC2A3/CLEC4A/P4HA1	3
MF	GO:0016493	C-C chemokine receptor activity	2/41	23/17696	0.00128483	0.0240165	0.0164989	CXCR2/CCR2	2
MF	GO:0019957	C-C chemokine binding	2/41	24/17696	0.00139958	0.0240165	0.0164989	CXCR2/CCR2	2
MF	GO:0004896	cytokine receptor activity	3/41	96/17696	0.00142039	0.0240165	0.0164989	CXCR2/CSF2RB/CCR2	3
MF	GO:0030247	polysaccharide binding	2/41	25/17696	0.00151906	0.0240165	0.0164989	HLA-DRA/PRG4	2
MF	GO:0001637	G protein-coupled chemoattractant receptor activity	2/41	26/17696	0.00164323	0.0240165	0.0164989	CXCR2/CCR2	2
MF	GO:0004950	chemokine receptor activity	2/41	26/17696	0.00164323	0.0240165	0.0164989	CXCR2/CCR2	2
MF	GO:1901567	fatty acid derivative binding	2/41	28/17696	0.00190561	0.0258619	0.0177666	S100A8/S100A9	2
MF	GO:0019956	chemokine binding	2/41	32/17696	0.00248588	0.0314878	0.0216315	CXCR2/CCR2	2
MF	GO:0005504	fatty acid binding	2/41	34/17696	0.00280343	0.0332907	0.0228701	S100A8/S100A9	2
MF	GO:0001664	G protein-coupled receptor binding	4/41	280/17696	0.00392129	0.0438262	0.0301077	CCL20/ARRDC3/CXCL1/CCR2	4
MF	GO:0048020	CCR chemokine receptor binding	2/41	43/17696	0.00445345	0.0466266	0.0320316	CCL20/CCR2	2
MF	GO:0008528	G protein-coupled peptide receptor activity	3/41	146/17696	0.00466266	0.0466266	0.0320316	CXCR2/FPR3/CCR2	3
MF	GO:0001653	peptide receptor activity	3/41	152/17696	0.00521558	0.049548	0.0340385	CXCR2/FPR3/CCR2	3
