# Supplementary material for: Identification of genes and key pathways underlying the pathophysiological association between nonalcoholic fatty liver disease and atrial fibrillation
Source: BMC Med Genomics. 2022 Jul 5;15:150. doi: 10.1186/s12920-022-01300-1 (PMC9258143; doi:10.1186/s12920-022-01300-1)
Supplement: Supplementary file 4 — Additional file 4. KEGG pathway enrichment analysis results of co-DEGs. [file 12920_2022_1300_MOESM4_ESM.xls]

## Sheet: 共有基因KEGG
A4. KEGG pathway enrichment analysis results of co-DEGs.
ID	Description	GeneRatio	BgRatio	pvalue	p.adjust	qvalue	geneID	Count
hsa04657	IL-17 signaling pathway	2020-04-20	94/8081	7.21e-05	0.00280189	0.00251421	6364/6279/6280/2919	4
hsa04061	Viral protein interaction with cytokine and cytokine receptor	2020-04-20	100/8081	9.19e-05	0.00280189	0.00251421	6364/3579/2919/729230	4
hsa04060	Cytokine-cytokine receptor interaction	2020-05-20	295/8081	0.000618276	0.0125716	0.0112808	6364/3579/1439/2919/729230	5
hsa04062	Chemokine signaling pathway	2020-04-20	192/8081	0.00111018	0.0169302	0.0151919	6364/3579/2919/729230	4
hsa05323	Rheumatoid arthritis	2020-03-20	93/8081	0.0014597	0.0178084	0.0159799	6364/3122/2919	3
