# Supplementary material for: Identification of genes and key pathways underlying the pathophysiological association between nonalcoholic fatty liver disease and atrial fibrillation
Source: BMC Med Genomics. 2022 Jul 5;15:150. doi: 10.1186/s12920-022-01300-1 (PMC9258143; doi:10.1186/s12920-022-01300-1)
Supplement: Supplementary file 5 — Additional file 5. GO terms enrichment analysis results of hub genes. [file 12920_2022_1300_MOESM5_ESM.xls]

## Sheet: hubgene GO
A5. GO terms enrichment analysis results of hub genes.
ONTOLOGY	ID	Description	GeneRatio	BgRatio	pvalue	p.adjust	qvalue	geneID	Count
BP	GO:0097529	myeloid leukocyte migration	2020-07-10	210/18670	2.40354e-12	1.03121e-09	3.51243e-10	S100A12/CXCR2/S100A8/CCR2/S100A9/CCL20/CXCL1	7
BP	GO:0030595	leukocyte chemotaxis	2020-07-10	224/18670	3.79279e-12	1.03121e-09	3.51243e-10	S100A12/CXCR2/S100A8/CCR2/S100A9/CCL20/CXCL1	7
BP	GO:0030593	neutrophil chemotaxis	2020-06-10	104/18670	5.32469e-12	1.03121e-09	3.51243e-10	S100A12/CXCR2/S100A8/S100A9/CCL20/CXCL1	6
BP	GO:1990266	neutrophil migration	2020-06-10	118/18670	1.15333e-11	1.6752e-09	5.70592e-10	S100A12/CXCR2/S100A8/S100A9/CCL20/CXCL1	6
BP	GO:0071621	granulocyte chemotaxis	2020-06-10	123/18670	1.48595e-11	1.72667e-09	5.88124e-10	S100A12/CXCR2/S100A8/S100A9/CCL20/CXCL1	6
BP	GO:0060326	cell chemotaxis	2020-07-10	304/18670	3.26056e-11	2.83451e-09	9.65465e-10	S100A12/CXCR2/S100A8/CCR2/S100A9/CCL20/CXCL1	7
BP	GO:0097530	granulocyte migration	2020-06-10	141/18670	3.41508e-11	2.83451e-09	9.65465e-10	S100A12/CXCR2/S100A8/S100A9/CCL20/CXCL1	6
BP	GO:0043312	neutrophil degranulation	2020-07-10	485/18670	8.5791e-10	5.06531e-08	1.7253e-08	S100A12/CXCR2/MNDA/S100A8/S100A9/PTPRC/CXCL1	7
BP	GO:0002283	neutrophil activation involved in immune response	2020-07-10	488/18670	8.95607e-10	5.06531e-08	1.7253e-08	S100A12/CXCR2/MNDA/S100A8/S100A9/PTPRC/CXCL1	7
BP	GO:0042119	neutrophil activation	2020-07-10	498/18670	1.03166e-09	5.06531e-08	1.7253e-08	S100A12/CXCR2/MNDA/S100A8/S100A9/PTPRC/CXCL1	7
BP	GO:0002446	neutrophil mediated immunity	2020-07-10	499/18670	1.04619e-09	5.06531e-08	1.7253e-08	S100A12/CXCR2/MNDA/S100A8/S100A9/PTPRC/CXCL1	7
BP	GO:0050900	leukocyte migration	2020-07-10	499/18670	1.04619e-09	5.06531e-08	1.7253e-08	S100A12/CXCR2/S100A8/CCR2/S100A9/CCL20/CXCL1	7
BP	GO:0006959	humoral immune response	2020-06-10	356/18670	9.07551e-09	4.05606e-07	1.38154e-07	S100A12/S100A8/CCR2/S100A9/PTPRC/CXCL1	6
BP	GO:0006968	cellular defense response	2020-04-10	52/18670	1.10957e-08	4.60473e-07	1.56842e-07	CXCR2/MNDA/NCF2/CCR2	4
BP	GO:0070098	chemokine-mediated signaling pathway	2020-04-10	88/18670	9.46903e-08	3.66767e-06	1.24925e-06	CXCR2/CCR2/CCL20/CXCL1	4
BP	GO:1990868	response to chemokine	2020-04-10	97/18670	1.40369e-07	4.79733e-06	1.63402e-06	CXCR2/CCR2/CCL20/CXCL1	4
BP	GO:1990869	cellular response to chemokine	2020-04-10	97/18670	1.40369e-07	4.79733e-06	1.63402e-06	CXCR2/CCR2/CCL20/CXCL1	4
BP	GO:0019730	antimicrobial humoral response	2020-04-10	122/18670	3.53548e-07	1.14118e-05	3.88697e-06	S100A12/S100A8/S100A9/CXCL1	4
BP	GO:0050727	regulation of inflammatory response	2020-05-10	374/18670	7.28735e-07	2.2284e-05	7.59015e-06	S100A12/S100A8/CCR2/S100A9/PTPRC	5
BP	GO:0031349	positive regulation of defense response	2020-05-10	384/18670	8.30212e-07	2.41176e-05	8.21472e-06	S100A12/MNDA/S100A8/CCR2/S100A9	5
BP	GO:0050729	positive regulation of inflammatory response	2020-04-10	153/18670	8.76396e-07	2.4247e-05	8.25877e-06	S100A12/S100A8/CCR2/S100A9	4
BP	GO:0050832	defense response to fungus	2020-03-10	40/18670	1.08194e-06	2.85731e-05	9.73231e-06	S100A12/S100A8/S100A9	3
BP	GO:0009620	response to fungus	2020-03-10	52/18670	2.41197e-06	6.09285e-05	2.07529e-05	S100A12/S100A8/S100A9	3
BP	GO:0072503	cellular divalent inorganic cation homeostasis	2020-05-10	493/18670	2.84141e-06	6.87857e-05	2.34291e-05	CXCR2/S100A8/CCR2/S100A9/PTPRC	5
BP	GO:0019722	calcium-mediated signaling	2020-04-10	218/18670	3.59419e-06	8.3529e-05	2.84508e-05	CXCR2/CCR2/PTPRC/CCL20	4
BP	GO:0002548	monocyte chemotaxis	2020-03-10	65/18670	4.74977e-06	0.000106139	3.61521e-05	S100A12/CCR2/CCL20	3
BP	GO:0061844	antimicrobial humoral immune response mediated by antimicrobial peptide	2020-03-10	73/18670	6.74797e-06	0.000145206	4.94588e-05	S100A12/S100A9/CXCL1	3
BP	GO:0071674	mononuclear cell migration	2020-03-10	90/18670	1.26851e-05	0.000263216	8.96542e-05	S100A12/CCR2/CCL20	3
BP	GO:0070486	leukocyte aggregation	2020-02-10	12/18670	1.69934e-05	0.000340454	0.000115962	S100A8/S100A9	2
BP	GO:0042742	defense response to bacterium	2020-04-10	330/18670	1.85054e-05	0.000358389	0.000122071	S100A12/S100A8/S100A9/CCL20	4
BP	GO:0007159	leukocyte cell-cell adhesion	2020-04-10	337/18670	2.00973e-05	0.000376662	0.000128295	S100A8/CCR2/S100A9/PTPRC	4
BP	GO:0002523	leukocyte migration involved in inflammatory response	2020-02-10	14/18670	2.34169e-05	0.000425163	0.000144815	S100A8/S100A9	2
BP	GO:0017014	protein nitrosylation	2020-02-10	15/18670	2.70118e-05	0.000461584	0.00015722	S100A8/S100A9	2
BP	GO:0018119	peptidyl-cysteine S-nitrosylation	2020-02-10	15/18670	2.70118e-05	0.000461584	0.00015722	S100A8/S100A9	2
BP	GO:0001780	neutrophil homeostasis	2020-02-10	16/18670	3.08618e-05	0.000498075	0.00016965	CXCR2/CCR2	2
BP	GO:0051238	sequestering of metal ion	2020-02-10	16/18670	3.08618e-05	0.000498075	0.00016965	S100A8/S100A9	2
BP	GO:0002687	positive regulation of leukocyte migration	2020-03-10	128/18670	3.64678e-05	0.000572643	0.000195048	CXCR2/CCR2/CCL20	3
BP	GO:0046641	positive regulation of alpha-beta T cell proliferation	2020-02-10	19/18670	4.39404e-05	0.000671825	0.000228831	CCR2/PTPRC	2
BP	GO:0002683	negative regulation of immune system process	2020-04-10	435/18670	5.46059e-05	0.000813035	0.000276928	CXCR2/MNDA/CCR2/PTPRC	4
BP	GO:0019932	second-messenger-mediated signaling	2020-04-10	439/18670	5.65903e-05	0.000813035	0.000276928	CXCR2/CCR2/PTPRC/CCL20	4
BP	GO:0051092	positive regulation of NF-kappaB transcription factor activity	2020-03-10	149/18670	5.73742e-05	0.000813035	0.000276928	S100A12/S100A8/S100A9	3
BP	GO:0035584	calcium-mediated signaling using intracellular calcium source	2020-02-10	22/18670	5.93072e-05	0.000820416	0.000279442	PTPRC/CCL20	2
BP	GO:0002407	dendritic cell chemotaxis	2020-02-10	24/18670	7.082e-05	0.000956894	0.000325928	CXCR2/CCR2	2
BP	GO:0036336	dendritic cell migration	2020-02-10	27/18670	8.99874e-05	0.00118824	0.000404728	CXCR2/CCR2	2
BP	GO:0002695	negative regulation of leukocyte activation	2020-03-10	175/18670	9.25543e-05	0.00119498	0.000407023	MNDA/CCR2/PTPRC	3
BP	GO:2001235	positive regulation of apoptotic signaling pathway	2020-03-10	179/18670	9.89735e-05	0.00125008	0.00042579	S100A8/S100A9/PTPRC	3
BP	GO:0032743	positive regulation of interleukin-2 production	2020-02-10	30/18670	0.000111427	0.00134873	0.000459393	CCR2/PTPRC	2
BP	GO:0046640	regulation of alpha-beta T cell proliferation	2020-02-10	30/18670	0.000111427	0.00134873	0.000459393	CCR2/PTPRC	2
BP	GO:2000406	positive regulation of T cell migration	2020-02-10	31/18670	0.000119078	0.00141192	0.000480916	CCR2/CCL20	2
BP	GO:0002685	regulation of leukocyte migration	2020-03-10	196/18670	0.000129503	0.00150482	0.000512558	CXCR2/CCR2/CCL20	3
BP	GO:0046633	alpha-beta T cell proliferation	2020-02-10	33/18670	0.000135134	0.00151348	0.000515506	CCR2/PTPRC	2
BP	GO:0050866	negative regulation of cell activation	2020-03-10	199/18670	0.000135458	0.00151348	0.000515506	MNDA/CCR2/PTPRC	3
BP	GO:0050670	regulation of lymphocyte proliferation	2020-03-10	208/18670	0.000154388	0.00168482	0.000573867	MNDA/CCR2/PTPRC	3
BP	GO:0032944	regulation of mononuclear cell proliferation	2020-03-10	209/18670	0.000156593	0.00168482	0.000573867	MNDA/CCR2/PTPRC	3
BP	GO:0006882	cellular zinc ion homeostasis	2020-02-10	36/18670	0.000161101	0.00170181	0.000579655	S100A8/S100A9	2
BP	GO:2000403	positive regulation of lymphocyte migration	2020-02-10	37/18670	0.000170258	0.00176643	0.000601664	CCR2/CCL20	2
BP	GO:0055069	zinc ion homeostasis	2020-02-10	38/18670	0.000179666	0.00180083	0.00061338	S100A8/S100A9	2
BP	GO:0051651	maintenance of location in cell	2020-03-10	219/18670	0.000179773	0.00180083	0.00061338	S100A8/S100A9/PTPRC	3
BP	GO:0070663	regulation of leukocyte proliferation	2020-03-10	222/18670	0.000187138	0.00184284	0.00062769	MNDA/CCR2/PTPRC	3
BP	GO:2000404	regulation of T cell migration	2020-02-10	44/18670	0.000241355	0.00233712	0.000796047	CCR2/CCL20	2
BP	GO:0018198	peptidyl-cysteine modification	2020-02-10	47/18670	0.000275561	0.00262461	0.000893969	S100A8/S100A9	2
BP	GO:0002704	negative regulation of leukocyte mediated immunity	2020-02-10	49/18670	0.000299607	0.00277941	0.000946697	CCR2/PTPRC	2
BP	GO:0051091	positive regulation of DNA-binding transcription factor activity	2020-03-10	261/18670	0.000301382	0.00277941	0.000946697	S100A12/S100A8/S100A9	3
BP	GO:0046651	lymphocyte proliferation	2020-03-10	272/18670	0.000340215	0.00308851	0.00105198	MNDA/CCR2/PTPRC	3
BP	GO:0032943	mononuclear cell proliferation	2020-03-10	274/18670	0.000347606	0.00310707	0.0010583	MNDA/CCR2/PTPRC	3
BP	GO:0032663	regulation of interleukin-2 production	2020-02-10	54/18670	0.000364052	0.00320476	0.00109157	CCR2/PTPRC	2
BP	GO:0070661	leukocyte proliferation	2020-03-10	298/18670	0.000444548	0.00385496	0.00131304	MNDA/CCR2/PTPRC	3
BP	GO:0030888	regulation of B cell proliferation	2020-02-10	61/18670	0.000464628	0.00391231	0.00133257	MNDA/PTPRC	2
BP	GO:2001244	positive regulation of intrinsic apoptotic signaling pathway	2020-02-10	61/18670	0.000464628	0.00391231	0.00133257	S100A8/S100A9	2
BP	GO:0032623	interleukin-2 production	2020-02-10	62/18670	0.000479979	0.00392771	0.00133782	CCR2/PTPRC	2
BP	GO:0046635	positive regulation of alpha-beta T cell activation	2020-02-10	62/18670	0.000479979	0.00392771	0.00133782	CCR2/PTPRC	2
BP	GO:2000401	regulation of lymphocyte migration	2020-02-10	63/18670	0.000495574	0.00399901	0.0013621	CCR2/CCL20	2
BP	GO:0048247	lymphocyte chemotaxis	2020-02-10	64/18670	0.000511414	0.0040703	0.00138639	CCR2/CCL20	2
BP	GO:0051235	maintenance of location	2020-03-10	315/18670	0.000522813	0.00408636	0.00139186	S100A8/S100A9/PTPRC	3
BP	GO:0072678	T cell migration	2020-02-10	65/18670	0.000527499	0.00408636	0.00139186	CCR2/CCL20	2
BP	GO:0007204	positive regulation of cytosolic calcium ion concentration	2020-03-10	319/18670	0.000542434	0.00414676	0.00141243	CXCR2/CCR2/PTPRC	3
BP	GO:0042108	positive regulation of cytokine biosynthetic process	2020-02-10	67/18670	0.000560401	0.00422848	0.00144026	CCR2/PTPRC	2
BP	GO:0002709	regulation of T cell mediated immunity	2020-02-10	70/18670	0.000611582	0.0045555	0.00155165	CCR2/PTPRC	2
BP	GO:0051480	regulation of cytosolic calcium ion concentration	2020-03-10	357/18670	0.0007529	0.00553715	0.00188601	CXCR2/CCR2/PTPRC	3
BP	GO:0001776	leukocyte homeostasis	2020-02-10	86/18670	0.00092138	0.00652832	0.00222361	CXCR2/CCR2	2
BP	GO:0006919	activation of cysteine-type endopeptidase activity involved in apoptotic process	2020-02-10	86/18670	0.00092138	0.00652832	0.00222361	S100A8/S100A9	2
BP	GO:0032760	positive regulation of tumor necrosis factor production	2020-02-10	86/18670	0.00092138	0.00652832	0.00222361	CCR2/PTPRC	2
BP	GO:0002690	positive regulation of leukocyte chemotaxis	2020-02-10	87/18670	0.00094279	0.00659953	0.00224787	CXCR2/CCR2	2
BP	GO:1903557	positive regulation of tumor necrosis factor superfamily cytokine production	2020-02-10	88/18670	0.00096444	0.00667071	0.00227211	CCR2/PTPRC	2
BP	GO:0032602	chemokine production	2020-02-10	89/18670	0.000986329	0.00674185	0.00229634	S100A8/S100A9	2
BP	GO:0046634	regulation of alpha-beta T cell activation	2020-02-10	93/18670	0.00107628	0.00727111	0.00247662	CCR2/PTPRC	2
BP	GO:2001233	regulation of apoptotic signaling pathway	2020-03-10	406/18670	0.00109323	0.0073008	0.00248673	S100A8/S100A9/PTPRC	3
BP	GO:0042100	B cell proliferation	2020-02-10	95/18670	0.00112268	0.00732895	0.00249632	MNDA/PTPRC	2
BP	GO:0042102	positive regulation of T cell proliferation	2020-02-10	95/18670	0.00112268	0.00732895	0.00249632	CCR2/PTPRC	2
BP	GO:0002824	positive regulation of adaptive immune response based on somatic recombination of immune receptors built from immunoglobulin superfamily domains	2020-02-10	100/18670	0.00124285	0.00802329	0.00273282	CCR2/PTPRC	2
BP	GO:0051090	regulation of DNA-binding transcription factor activity	2020-03-10	432/18670	0.00130789	0.0083504	0.00284424	S100A12/S100A8/S100A9	3
BP	GO:0002821	positive regulation of adaptive immune response	2020-02-10	105/18670	0.00136894	0.00864517	0.00294464	CCR2/PTPRC	2
BP	GO:0002456	T cell mediated immunity	2020-02-10	106/18670	0.00139487	0.00871419	0.00296814	CCR2/PTPRC	2
BP	GO:0002526	acute inflammatory response	2020-02-10	108/18670	0.00144743	0.00894636	0.00304722	CXCR2/S100A8	2
BP	GO:0046916	cellular transition metal ion homeostasis	2020-02-10	110/18670	0.00150093	0.00917939	0.0031266	S100A8/S100A9	2
BP	GO:0072676	lymphocyte migration	2020-02-10	111/18670	0.00152804	0.0092478	0.0031499	CCR2/CCL20	2
BP	GO:0006874	cellular calcium ion homeostasis	2020-03-10	458/18670	0.00154768	0.00927011	0.0031575	CXCR2/CCR2/PTPRC	3
BP	GO:0001819	positive regulation of cytokine production	2020-03-10	464/18670	0.0016067	0.00935847	0.00318759	MNDA/CCR2/PTPRC	3
BP	GO:0002688	regulation of leukocyte chemotaxis	2020-02-10	114/18670	0.00161075	0.00935847	0.00318759	CXCR2/CCR2	2
BP	GO:0042035	regulation of cytokine biosynthetic process	2020-02-10	114/18670	0.00161075	0.00935847	0.00318759	CCR2/PTPRC	2
BP	GO:0055074	calcium ion homeostasis	2020-03-10	471/18670	0.00167734	0.00964883	0.00328649	CXCR2/CCR2/PTPRC	3
BP	GO:0002698	negative regulation of immune effector process	2020-02-10	120/18670	0.0017825	0.0101532	0.0034583	CCR2/PTPRC	2
BP	GO:0051249	regulation of lymphocyte activation	2020-03-10	485/18670	0.00182445	0.0102913	0.00350534	MNDA/CCR2/PTPRC	3
BP	GO:0042089	cytokine biosynthetic process	2020-02-10	123/18670	0.00187151	0.0104553	0.00356118	CCR2/PTPRC	2
BP	GO:0042107	cytokine metabolic process	2020-02-10	124/18670	0.00190165	0.0105225	0.00358406	CCR2/PTPRC	2
BP	GO:0050853	B cell receptor signaling pathway	2020-02-10	129/18670	0.00205581	0.0112682	0.00383806	MNDA/PTPRC	2
BP	GO:0050671	positive regulation of lymphocyte proliferation	2020-02-10	130/18670	0.00208733	0.011334	0.00386049	CCR2/PTPRC	2
BP	GO:0032946	positive regulation of mononuclear cell proliferation	2020-02-10	131/18670	0.00211909	0.0113999	0.00388293	CCR2/PTPRC	2
BP	GO:0043280	positive regulation of cysteine-type endopeptidase activity involved in apoptotic process	2020-02-10	132/18670	0.00215108	0.0114658	0.00390538	S100A8/S100A9	2
BP	GO:0055076	transition metal ion homeostasis	2020-02-10	133/18670	0.00218329	0.0115318	0.00392784	S100A8/S100A9	2
BP	GO:0050921	positive regulation of chemotaxis	2020-02-10	135/18670	0.00224842	0.0117687	0.00400856	CXCR2/CCR2	2
BP	GO:0046631	alpha-beta T cell activation	2020-02-10	138/18670	0.00234782	0.0120313	0.004098	CCR2/PTPRC	2
BP	GO:0002700	regulation of production of molecular mediator of immune response	2020-02-10	139/18670	0.00238142	0.0120313	0.004098	CCR2/PTPRC	2
BP	GO:0045580	regulation of T cell differentiation	2020-02-10	139/18670	0.00238142	0.0120313	0.004098	CCR2/PTPRC	2
BP	GO:0070665	positive regulation of leukocyte proliferation	2020-02-10	139/18670	0.00238142	0.0120313	0.004098	CCR2/PTPRC	2
BP	GO:0002822	regulation of adaptive immune response based on somatic recombination of immune receptors built from immunoglobulin superfamily domains	2020-02-10	145/18670	0.00258778	0.0129612	0.00441472	CCR2/PTPRC	2
BP	GO:0002224	toll-like receptor signaling pathway	2020-02-10	146/18670	0.00262297	0.0130252	0.00443651	S100A8/S100A9	2
BP	GO:0002262	myeloid cell homeostasis	2020-02-10	147/18670	0.00265839	0.0130892	0.00445831	CXCR2/CCR2	2
BP	GO:0002706	regulation of lymphocyte mediated immunity	2020-02-10	149/18670	0.00272991	0.0132173	0.00450195	CCR2/PTPRC	2
BP	GO:2001056	positive regulation of cysteine-type endopeptidase activity	2020-02-10	149/18670	0.00272991	0.0132173	0.00450195	S100A8/S100A9	2
BP	GO:0050777	negative regulation of immune response	2020-02-10	150/18670	0.00276601	0.0132814	0.00452379	CCR2/PTPRC	2
BP	GO:0042129	regulation of T cell proliferation	2020-02-10	156/18670	0.00298736	0.0142267	0.00484575	CCR2/PTPRC	2
BP	GO:0007259	receptor signaling pathway via JAK-STAT	2020-02-10	159/18670	0.00310108	0.0145921	0.00497022	CCR2/PTPRC	2
BP	GO:0002819	regulation of adaptive immune response	2020-02-10	160/18670	0.00313943	0.0145921	0.00497022	CCR2/PTPRC	2
BP	GO:0032680	regulation of tumor necrosis factor production	2020-02-10	160/18670	0.00313943	0.0145921	0.00497022	CCR2/PTPRC	2
BP	GO:0032640	tumor necrosis factor production	2020-02-10	163/18670	0.00325585	0.0148949	0.00507335	CCR2/PTPRC	2
BP	GO:1903555	regulation of tumor necrosis factor superfamily cytokine production	2020-02-10	163/18670	0.00325585	0.0148949	0.00507335	CCR2/PTPRC	2
BP	GO:2001242	regulation of intrinsic apoptotic signaling pathway	2020-02-10	165/18670	0.00333458	0.0151359	0.00515543	S100A8/S100A9	2
BP	GO:0001906	cell killing	2020-02-10	168/18670	0.00345435	0.0152664	0.0051999	S100A12/PTPRC	2
BP	GO:0071706	tumor necrosis factor superfamily cytokine production	2020-02-10	168/18670	0.00345435	0.0152664	0.0051999	CCR2/PTPRC	2
BP	GO:0030307	positive regulation of cell growth	2020-02-10	169/18670	0.00349472	0.0152664	0.0051999	S100A8/S100A9	2
BP	GO:0045619	regulation of lymphocyte differentiation	2020-02-10	169/18670	0.00349472	0.0152664	0.0051999	CCR2/PTPRC	2
BP	GO:0097696	receptor signaling pathway via STAT	2020-02-10	169/18670	0.00349472	0.0152664	0.0051999	CCR2/PTPRC	2
BP	GO:0010950	positive regulation of endopeptidase activity	2020-02-10	178/18670	0.00386805	0.0167712	0.00571244	S100A8/S100A9	2
BP	GO:0042098	T cell proliferation	2020-02-10	184/18670	0.00412689	0.0176303	0.00600507	CCR2/PTPRC	2
BP	GO:0050864	regulation of B cell activation	2020-02-10	184/18670	0.00412689	0.0176303	0.00600507	MNDA/PTPRC	2
BP	GO:0002221	pattern recognition receptor signaling pathway	2020-02-10	197/18670	0.00471478	0.0198499	0.00676109	S100A8/S100A9	2
BP	GO:0010952	positive regulation of peptidase activity	2020-02-10	197/18670	0.00471478	0.0198499	0.00676109	S100A8/S100A9	2
BP	GO:0050870	positive regulation of T cell activation	2020-02-10	202/18670	0.00495069	0.0206932	0.00704832	CCR2/PTPRC	2
BP	GO:0002703	regulation of leukocyte mediated immunity	2020-02-10	205/18670	0.00509483	0.0211436	0.00720172	CCR2/PTPRC	2
BP	GO:0048304	positive regulation of isotype switching to IgG isotypes	2020-01-10	10/18670	0.00534458	0.0220227	0.00750117	PTPRC	1
BP	GO:0043281	regulation of cysteine-type endopeptidase activity involved in apoptotic process	2020-02-10	215/18670	0.00558928	0.0224664	0.00765231	S100A8/S100A9	2
BP	GO:0070374	positive regulation of ERK1 and ERK2 cascade	2020-02-10	215/18670	0.00558928	0.0224664	0.00765231	PTPRC/CCL20	2
BP	GO:0050920	regulation of chemotaxis	2020-02-10	217/18670	0.00569074	0.0224664	0.00765231	CXCR2/CCR2	2
BP	GO:1903039	positive regulation of leukocyte cell-cell adhesion	2020-02-10	218/18670	0.00574179	0.0224664	0.00765231	CCR2/PTPRC	2
BP	GO:0002699	positive regulation of immune effector process	2020-02-10	219/18670	0.00579306	0.0224664	0.00765231	CCR2/PTPRC	2
BP	GO:0002887	negative regulation of myeloid leukocyte mediated immunity	2020-01-10	11/18670	0.00587762	0.0224664	0.00765231	CCR2	1
BP	GO:0002923	regulation of humoral immune response mediated by circulating immunoglobulin	2020-01-10	11/18670	0.00587762	0.0224664	0.00765231	PTPRC	1
BP	GO:0045060	negative thymic T cell selection	2020-01-10	11/18670	0.00587762	0.0224664	0.00765231	PTPRC	1
BP	GO:0072173	metanephric tubule morphogenesis	2020-01-10	11/18670	0.00587762	0.0224664	0.00765231	CXCR2	1
BP	GO:0072683	T cell extravasation	2020-01-10	11/18670	0.00587762	0.0224664	0.00765231	CCR2	1
BP	GO:1903977	positive regulation of glial cell migration	2020-01-10	11/18670	0.00587762	0.0224664	0.00765231	CCR2	1
BP	GO:0043117	positive regulation of vascular permeability	2020-01-10	12/18670	0.00641041	0.0238747	0.00813196	CXCR2	1
BP	GO:0043383	negative T cell selection	2020-01-10	12/18670	0.00641041	0.0238747	0.00813196	PTPRC	1
BP	GO:0048302	regulation of isotype switching to IgG isotypes	2020-01-10	12/18670	0.00641041	0.0238747	0.00813196	PTPRC	1
BP	GO:0060368	regulation of Fc receptor mediated stimulatory signaling pathway	2020-01-10	12/18670	0.00641041	0.0238747	0.00813196	PTPRC	1
BP	GO:2000116	regulation of cysteine-type endopeptidase activity	2020-02-10	239/18670	0.00686275	0.0244475	0.00832709	S100A8/S100A9	2
BP	GO:0030217	T cell differentiation	2020-02-10	240/18670	0.00691844	0.0244475	0.00832709	CCR2/PTPRC	2
BP	GO:0002829	negative regulation of type 2 immune response	2020-01-10	13/18670	0.00694293	0.0244475	0.00832709	CCR2	1
BP	GO:0031953	negative regulation of protein autophosphorylation	2020-01-10	13/18670	0.00694293	0.0244475	0.00832709	PTPRC	1
BP	GO:0043301	negative regulation of leukocyte degranulation	2020-01-10	13/18670	0.00694293	0.0244475	0.00832709	CCR2	1
BP	GO:0045059	positive thymic T cell selection	2020-01-10	13/18670	0.00694293	0.0244475	0.00832709	PTPRC	1
BP	GO:0045086	positive regulation of interleukin-2 biosynthetic process	2020-01-10	13/18670	0.00694293	0.0244475	0.00832709	PTPRC	1
BP	GO:0048291	isotype switching to IgG isotypes	2020-01-10	13/18670	0.00694293	0.0244475	0.00832709	PTPRC	1
BP	GO:0090594	inflammatory response to wounding	2020-01-10	13/18670	0.00694293	0.0244475	0.00832709	CCR2	1
BP	GO:0048872	homeostasis of number of cells	2020-02-10	246/18670	0.00725696	0.0253994	0.00865129	CXCR2/CCR2	2
BP	GO:0046629	gamma-delta T cell activation	2020-01-10	14/18670	0.0074752	0.0260065	0.0088581	PTPRC	1
BP	GO:0022409	positive regulation of cell-cell adhesion	2020-02-10	255/18670	0.00777875	0.0269015	0.00916294	CCR2/PTPRC	2
BP	GO:0043406	positive regulation of MAP kinase activity	2020-02-10	258/18670	0.00795639	0.027353	0.00931673	S100A12/PTPRC	2
BP	GO:0010820	positive regulation of T cell chemotaxis	2020-01-10	16/18670	0.00853897	0.0285123	0.0097116	CCR2	1
BP	GO:0030889	negative regulation of B cell proliferation	2020-01-10	16/18670	0.00853897	0.0285123	0.0097116	MNDA	1
BP	GO:0033033	negative regulation of myeloid cell apoptotic process	2020-01-10	16/18670	0.00853897	0.0285123	0.0097116	CXCR2	1
BP	GO:0043031	negative regulation of macrophage activation	2020-01-10	16/18670	0.00853897	0.0285123	0.0097116	PTPRC	1
BP	GO:1900451	positive regulation of glutamate receptor signaling pathway	2020-01-10	16/18670	0.00853897	0.0285123	0.0097116	CCR2	1
BP	GO:0045927	positive regulation of growth	2020-02-10	270/18670	0.00868538	0.0288355	0.00982166	S100A8/S100A9	2
BP	GO:1902105	regulation of leukocyte differentiation	2020-02-10	272/18670	0.00880973	0.0290821	0.00990567	CCR2/PTPRC	2
BP	GO:0002693	positive regulation of cellular extravasation	2020-01-10	17/18670	0.00907048	0.0292775	0.00997222	CCR2	1
BP	GO:0010819	regulation of T cell chemotaxis	2020-01-10	17/18670	0.00907048	0.0292775	0.00997222	CCR2	1
BP	GO:1903975	regulation of glial cell migration	2020-01-10	17/18670	0.00907048	0.0292775	0.00997222	CCR2	1
BP	GO:1904996	positive regulation of leukocyte adhesion to vascular endothelial cell	2020-01-10	17/18670	0.00907048	0.0292775	0.00997222	CCR2	1
BP	GO:0001911	negative regulation of leukocyte mediated cytotoxicity	2020-01-10	18/18670	0.00960172	0.0303185	0.0103268	PTPRC	1
BP	GO:0007194	negative regulation of adenylate cyclase activity	2020-01-10	18/18670	0.00960172	0.0303185	0.0103268	CCR2	1
BP	GO:0090026	positive regulation of monocyte chemotaxis	2020-01-10	18/18670	0.00960172	0.0303185	0.0103268	CCR2	1
BP	GO:0150079	negative regulation of neuroinflammatory response	2020-01-10	18/18670	0.00960172	0.0303185	0.0103268	PTPRC	1
BP	GO:0002440	production of molecular mediator of immune response	2020-02-10	286/18670	0.00970278	0.030472	0.0103791	CCR2/PTPRC	2
BP	GO:0097193	intrinsic apoptotic signaling pathway	2020-02-10	289/18670	0.00989926	0.0305031	0.0103897	S100A8/S100A9	2
BP	GO:0042063	gliogenesis	2020-02-10	290/18670	0.00996516	0.0305031	0.0103897	S100A8/CCR2	2
BP	GO:0002544	chronic inflammatory response	2020-01-10	19/18670	0.0101327	0.0305031	0.0103897	S100A8	1
BP	GO:0002710	negative regulation of T cell mediated immunity	2020-01-10	19/18670	0.0101327	0.0305031	0.0103897	PTPRC	1
BP	GO:0002922	positive regulation of humoral immune response	2020-01-10	19/18670	0.0101327	0.0305031	0.0103897	PTPRC	1
BP	GO:0010663	positive regulation of striated muscle cell apoptotic process	2020-01-10	19/18670	0.0101327	0.0305031	0.0103897	CXCR2	1
BP	GO:0010666	positive regulation of cardiac muscle cell apoptotic process	2020-01-10	19/18670	0.0101327	0.0305031	0.0103897	CXCR2	1
BP	GO:0045076	regulation of interleukin-2 biosynthetic process	2020-01-10	19/18670	0.0101327	0.0305031	0.0103897	PTPRC	1
BP	GO:0070372	regulation of ERK1 and ERK2 cascade	2020-02-10	300/18670	0.010635	0.031133	0.0106042	PTPRC/CCL20	2
BP	GO:0002827	positive regulation of T-helper 1 type immune response	2020-01-10	20/18670	0.0106634	0.031133	0.0106042	CCR2	1
BP	GO:0031280	negative regulation of cyclase activity	2020-01-10	20/18670	0.0106634	0.031133	0.0106042	CCR2	1
BP	GO:0035458	cellular response to interferon-beta	2020-01-10	20/18670	0.0106634	0.031133	0.0106042	MNDA	1
BP	GO:0042535	positive regulation of tumor necrosis factor biosynthetic process	2020-01-10	20/18670	0.0106634	0.031133	0.0106042	CCR2	1
BP	GO:1903978	regulation of microglial cell activation	2020-01-10	20/18670	0.0106634	0.031133	0.0106042	PTPRC	1
BP	GO:1903037	regulation of leukocyte cell-cell adhesion	2020-02-10	304/18670	0.0109085	0.0316892	0.0107937	CCR2/PTPRC	2
BP	GO:0001779	natural killer cell differentiation	2020-01-10	21/18670	0.0111939	0.0317252	0.0108059	PTPRC	1
BP	GO:0002438	acute inflammatory response to antigenic stimulus	2020-01-10	21/18670	0.0111939	0.0317252	0.0108059	CXCR2	1
BP	GO:0032516	positive regulation of phosphoprotein phosphatase activity	2020-01-10	21/18670	0.0111939	0.0317252	0.0108059	PTPRC	1
BP	GO:0045061	thymic T cell selection	2020-01-10	21/18670	0.0111939	0.0317252	0.0108059	PTPRC	1
BP	GO:0140131	positive regulation of lymphocyte chemotaxis	2020-01-10	21/18670	0.0111939	0.0317252	0.0108059	CCR2	1
BP	GO:0042113	B cell activation	2020-02-10	310/18670	0.0113246	0.0319398	0.010879	MNDA/PTPRC	2
BP	GO:0050863	regulation of T cell activation	2020-02-10	314/18670	0.011606	0.0323482	0.0110181	CCR2/PTPRC	2
BP	GO:0006925	inflammatory cell apoptotic process	2020-01-10	22/18670	0.0117241	0.0323482	0.0110181	CXCR2	1
BP	GO:0031342	negative regulation of cell killing	2020-01-10	22/18670	0.0117241	0.0323482	0.0110181	PTPRC	1
BP	GO:0042094	interleukin-2 biosynthetic process	2020-01-10	22/18670	0.0117241	0.0323482	0.0110181	PTPRC	1
BP	GO:0050851	antigen receptor-mediated signaling pathway	2020-02-10	316/18670	0.0117478	0.0323482	0.0110181	MNDA/PTPRC	2
BP	GO:0070371	ERK1 and ERK2 cascade	2020-02-10	317/18670	0.011819	0.0323907	0.0110326	PTPRC/CCL20	2
BP	GO:0032703	negative regulation of interleukin-2 production	2020-01-10	23/18670	0.0122541	0.0331146	0.0112792	PTPRC	1
BP	GO:0051350	negative regulation of lyase activity	2020-01-10	23/18670	0.0122541	0.0331146	0.0112792	CCR2	1
BP	GO:0072170	metanephric tubule development	2020-01-10	23/18670	0.0122541	0.0331146	0.0112792	CXCR2	1
BP	GO:0032496	response to lipopolysaccharide	2020-02-10	330/18670	0.0127623	0.0337609	0.0114993	S100A8/CXCL1	2
BP	GO:0031579	membrane raft organization	2020-01-10	24/18670	0.0127838	0.0337609	0.0114993	PTPRC	1
BP	GO:0050857	positive regulation of antigen receptor-mediated signaling pathway	2020-01-10	24/18670	0.0127838	0.0337609	0.0114993	PTPRC	1
BP	GO:0071677	positive regulation of mononuclear cell migration	2020-01-10	24/18670	0.0127838	0.0337609	0.0114993	CCR2	1
BP	GO:0090023	positive regulation of neutrophil chemotaxis	2020-01-10	24/18670	0.0127838	0.0337609	0.0114993	CXCR2	1
BP	GO:0051251	positive regulation of lymphocyte activation	2020-02-10	334/18670	0.0130591	0.0340749	0.0116063	CCR2/PTPRC	2
BP	GO:0071902	positive regulation of protein serine/threonine kinase activity	2020-02-10	334/18670	0.0130591	0.0340749	0.0116063	S100A12/PTPRC	2
BP	GO:0043405	regulation of MAP kinase activity	2020-02-10	337/18670	0.0132837	0.0340749	0.0116063	S100A12/PTPRC	2
BP	GO:0045830	positive regulation of isotype switching	2020-01-10	25/18670	0.0133133	0.0340749	0.0116063	PTPRC	1
BP	GO:0050901	leukocyte tethering or rolling	2020-01-10	25/18670	0.0133133	0.0340749	0.0116063	CCR2	1
BP	GO:0090025	regulation of monocyte chemotaxis	2020-01-10	25/18670	0.0133133	0.0340749	0.0116063	CCR2	1
BP	GO:1903306	negative regulation of regulated secretory pathway	2020-01-10	25/18670	0.0133133	0.0340749	0.0116063	CCR2	1
BP	GO:0002237	response to molecule of bacterial origin	2020-02-10	343/18670	0.013738	0.0349672	0.0119102	S100A8/CXCL1	2
BP	GO:0001916	positive regulation of T cell mediated cytotoxicity	2020-01-10	26/18670	0.0138425	0.0349672	0.0119102	PTPRC	1
BP	GO:0071624	positive regulation of granulocyte chemotaxis	2020-01-10	26/18670	0.0138425	0.0349672	0.0119102	CXCR2	1
BP	GO:0002825	regulation of T-helper 1 type immune response	2020-01-10	27/18670	0.0143714	0.0356816	0.0121535	CCR2	1
BP	GO:0006929	substrate-dependent cell migration	2020-01-10	27/18670	0.0143714	0.0356816	0.0121535	PTPRC	1
BP	GO:0072207	metanephric epithelium development	2020-01-10	27/18670	0.0143714	0.0356816	0.0121535	CXCR2	1
BP	GO:1901623	regulation of lymphocyte chemotaxis	2020-01-10	27/18670	0.0143714	0.0356816	0.0121535	CCR2	1
BP	GO:0002449	lymphocyte mediated immunity	2020-02-10	352/18670	0.0144323	0.0356816	0.0121535	CCR2/PTPRC	2
BP	GO:0030098	lymphocyte differentiation	2020-02-10	353/18670	0.0145104	0.0357226	0.0121675	CCR2/PTPRC	2
BP	GO:0002691	regulation of cellular extravasation	2020-01-10	28/18670	0.0149001	0.035781	0.0121874	CCR2	1
BP	GO:0010818	T cell chemotaxis	2020-01-10	28/18670	0.0149001	0.035781	0.0121874	CCR2	1
BP	GO:0035456	response to interferon-beta	2020-01-10	28/18670	0.0149001	0.035781	0.0121874	MNDA	1
BP	GO:0045761	regulation of adenylate cyclase activity	2020-01-10	28/18670	0.0149001	0.035781	0.0121874	CCR2	1
BP	GO:1904994	regulation of leukocyte adhesion to vascular endothelial cell	2020-01-10	28/18670	0.0149001	0.035781	0.0121874	CCR2	1
BP	GO:0045862	positive regulation of proteolysis	2020-02-10	358/18670	0.0149036	0.035781	0.0121874	S100A8/S100A9	2
BP	GO:0002460	adaptive immune response based on somatic recombination of immune receptors built from immunoglobulin superfamily domains	2020-02-10	361/18670	0.0151418	0.0362032	0.0123312	CCR2/PTPRC	2
BP	GO:0033032	regulation of myeloid cell apoptotic process	2020-01-10	29/18670	0.0154285	0.0364389	0.0124115	CXCR2	1
BP	GO:0061099	negative regulation of protein tyrosine kinase activity	2020-01-10	29/18670	0.0154285	0.0364389	0.0124115	PTPRC	1
BP	GO:1902624	positive regulation of neutrophil migration	2020-01-10	29/18670	0.0154285	0.0364389	0.0124115	CXCR2	1
BP	GO:0006909	phagocytosis	2020-02-10	369/18670	0.0157851	0.0369356	0.0125807	NCF2/PTPRC	2
BP	GO:0002828	regulation of type 2 immune response	2020-01-10	30/18670	0.0159567	0.0369356	0.0125807	CCR2	1
BP	GO:0048873	homeostasis of number of cells within a tissue	2020-01-10	30/18670	0.0159567	0.0369356	0.0125807	CCR2	1
BP	GO:0050869	negative regulation of B cell activation	2020-01-10	30/18670	0.0159567	0.0369356	0.0125807	MNDA	1
BP	GO:0090022	regulation of neutrophil chemotaxis	2020-01-10	30/18670	0.0159567	0.0369356	0.0125807	CXCR2	1
BP	GO:0002724	regulation of T cell cytokine production	2020-01-10	31/18670	0.0164846	0.0380062	0.0129453	CCR2	1
BP	GO:0002696	positive regulation of leukocyte activation	2020-02-10	380/18670	0.016689	0.0383253	0.013054	CCR2/PTPRC	2
BP	GO:0045765	regulation of angiogenesis	2020-02-10	383/18670	0.0169393	0.038747	0.0131977	CXCR2/CCR2	2
BP	GO:0051968	positive regulation of synaptic transmission, glutamatergic	2020-01-10	32/18670	0.0170123	0.0387613	0.0132025	CCR2	1
BP	GO:0001914	regulation of T cell mediated cytotoxicity	2020-01-10	33/18670	0.0175397	0.0394618	0.0134411	PTPRC	1
BP	GO:0033028	myeloid cell apoptotic process	2020-01-10	33/18670	0.0175397	0.0394618	0.0134411	CXCR2	1
BP	GO:0045191	regulation of isotype switching	2020-01-10	33/18670	0.0175397	0.0394618	0.0134411	PTPRC	1
BP	GO:0050867	positive regulation of cell activation	2020-02-10	394/18670	0.0178713	0.0394618	0.0134411	CCR2/PTPRC	2
BP	GO:0010574	regulation of vascular endothelial growth factor production	2020-01-10	34/18670	0.0180668	0.0394618	0.0134411	CCR2	1
BP	GO:0010922	positive regulation of phosphatase activity	2020-01-10	34/18670	0.0180668	0.0394618	0.0134411	PTPRC	1
BP	GO:0042533	tumor necrosis factor biosynthetic process	2020-01-10	34/18670	0.0180668	0.0394618	0.0134411	CCR2	1
BP	GO:0042534	regulation of tumor necrosis factor biosynthetic process	2020-01-10	34/18670	0.0180668	0.0394618	0.0134411	CCR2	1
BP	GO:0043368	positive T cell selection	2020-01-10	34/18670	0.0180668	0.0394618	0.0134411	PTPRC	1
BP	GO:0045920	negative regulation of exocytosis	2020-01-10	34/18670	0.0180668	0.0394618	0.0134411	CCR2	1
BP	GO:2000273	positive regulation of signaling receptor activity	2020-01-10	34/18670	0.0180668	0.0394618	0.0134411	CCR2	1
BP	GO:0022407	regulation of cell-cell adhesion	2020-02-10	402/18670	0.0185628	0.0402813	0.0137203	CCR2/PTPRC	2
BP	GO:0042092	type 2 immune response	2020-01-10	35/18670	0.0185937	0.0402813	0.0137203	CCR2	1
BP	GO:0045785	positive regulation of cell adhesion	2020-02-10	403/18670	0.0186501	0.0402813	0.0137203	CCR2/PTPRC	2
BP	GO:0010573	vascular endothelial growth factor production	2020-01-10	36/18670	0.0191204	0.0406921	0.0138602	CCR2	1
BP	GO:0042554	superoxide anion generation	2020-01-10	36/18670	0.0191204	0.0406921	0.0138602	NCF2	1
BP	GO:1902622	regulation of neutrophil migration	2020-01-10	36/18670	0.0191204	0.0406921	0.0138602	CXCR2	1
BP	GO:2000310	regulation of NMDA receptor activity	2020-01-10	36/18670	0.0191204	0.0406921	0.0138602	CCR2	1
BP	GO:0002714	positive regulation of B cell mediated immunity	2020-01-10	37/18670	0.0196468	0.0413579	0.0140869	PTPRC	1
BP	GO:0002891	positive regulation of immunoglobulin mediated immune response	2020-01-10	37/18670	0.0196468	0.0413579	0.0140869	PTPRC	1
BP	GO:0045730	respiratory burst	2020-01-10	37/18670	0.0196468	0.0413579	0.0140869	NCF2	1
BP	GO:0001558	regulation of cell growth	2020-02-10	416/18670	0.0198004	0.0415309	0.0141459	S100A8/S100A9	2
BP	GO:0002707	negative regulation of lymphocyte mediated immunity	2020-01-10	38/18670	0.0201729	0.0421599	0.0143601	PTPRC	1
BP	GO:1901342	regulation of vasculature development	2020-02-10	422/18670	0.0203415	0.0423451	0.0144232	CXCR2/CCR2	2
BP	GO:0052548	regulation of endopeptidase activity	2020-02-10	425/18670	0.0206144	0.0423451	0.0144232	S100A8/S100A9	2
BP	GO:0010661	positive regulation of muscle cell apoptotic process	2020-01-10	39/18670	0.0206988	0.0423451	0.0144232	CXCR2	1
BP	GO:0043114	regulation of vascular permeability	2020-01-10	39/18670	0.0206988	0.0423451	0.0144232	CXCR2	1
BP	GO:0045911	positive regulation of DNA recombination	2020-01-10	39/18670	0.0206988	0.0423451	0.0144232	PTPRC	1
BP	GO:2000648	positive regulation of stem cell proliferation	2020-01-10	39/18670	0.0206988	0.0423451	0.0144232	PTPRC	1
BP	GO:0002369	T cell cytokine production	2020-01-10	40/18670	0.0212244	0.0429665	0.0146349	CCR2	1
BP	GO:0002823	negative regulation of adaptive immune response based on somatic recombination of immune receptors built from immunoglobulin superfamily domains	2020-01-10	40/18670	0.0212244	0.0429665	0.0146349	PTPRC	1
BP	GO:0042036	negative regulation of cytokine biosynthetic process	2020-01-10	40/18670	0.0212244	0.0429665	0.0146349	PTPRC	1
BP	GO:0030890	positive regulation of B cell proliferation	2020-01-10	41/18670	0.0217498	0.0437254	0.0148933	PTPRC	1
BP	GO:0150077	regulation of neuroinflammatory response	2020-01-10	41/18670	0.0217498	0.0437254	0.0148933	PTPRC	1
BP	GO:0002639	positive regulation of immunoglobulin production	2020-01-10	42/18670	0.0222749	0.0446267	0.0152003	PTPRC	1
BP	GO:0031279	regulation of cyclase activity	2020-01-10	43/18670	0.0227998	0.0453653	0.0154519	CCR2	1
BP	GO:0042088	T-helper 1 type immune response	2020-01-10	43/18670	0.0227998	0.0453653	0.0154519	CCR2	1
BP	GO:0052547	regulation of peptidase activity	2020-02-10	452/18670	0.0231406	0.0456279	0.0155413	S100A8/S100A9	2
BP	GO:0014002	astrocyte development	2020-01-10	44/18670	0.0233244	0.0456279	0.0155413	S100A8	1
BP	GO:0035307	positive regulation of protein dephosphorylation	2020-01-10	44/18670	0.0233244	0.0456279	0.0155413	PTPRC	1
BP	GO:0061756	leukocyte adhesion to vascular endothelial cell	2020-01-10	44/18670	0.0233244	0.0456279	0.0155413	CCR2	1
BP	GO:0071622	regulation of granulocyte chemotaxis	2020-01-10	44/18670	0.0233244	0.0456279	0.0155413	CXCR2	1
BP	GO:0001974	blood vessel remodeling	2020-01-10	45/18670	0.0238488	0.0463416	0.0157844	CCR2	1
BP	GO:0002820	negative regulation of adaptive immune response	2020-01-10	45/18670	0.0238488	0.0463416	0.0157844	PTPRC	1
BP	GO:0002697	regulation of immune effector process	2020-02-10	462/18670	0.0241079	0.0464283	0.015814	CCR2/PTPRC	2
BP	GO:0042110	T cell activation	2020-02-10	464/18670	0.0243034	0.0464283	0.015814	CCR2/PTPRC	2
BP	GO:0002437	inflammatory response to antigenic stimulus	2020-01-10	46/18670	0.0243729	0.0464283	0.015814	CXCR2	1
BP	GO:0043300	regulation of leukocyte degranulation	2020-01-10	46/18670	0.0243729	0.0464283	0.015814	CCR2	1
BP	GO:0051339	regulation of lyase activity	2020-01-10	46/18670	0.0243729	0.0464283	0.015814	CCR2	1
BP	GO:0071675	regulation of mononuclear cell migration	2020-01-10	46/18670	0.0243729	0.0464283	0.015814	CCR2	1
BP	GO:0002204	somatic recombination of immunoglobulin genes involved in immune response	2020-01-10	47/18670	0.0248967	0.0464441	0.0158193	PTPRC	1
BP	GO:0002208	somatic diversification of immunoglobulins involved in immune response	2020-01-10	47/18670	0.0248967	0.0464441	0.0158193	PTPRC	1
BP	GO:0031952	regulation of protein autophosphorylation	2020-01-10	47/18670	0.0248967	0.0464441	0.0158193	PTPRC	1
BP	GO:0045058	T cell selection	2020-01-10	47/18670	0.0248967	0.0464441	0.0158193	PTPRC	1
BP	GO:0045190	isotype switching	2020-01-10	47/18670	0.0248967	0.0464441	0.0158193	PTPRC	1
BP	GO:2000107	negative regulation of leukocyte apoptotic process	2020-01-10	47/18670	0.0248967	0.0464441	0.0158193	CXCR2	1
BP	GO:0002429	immune response-activating cell surface receptor signaling pathway	2020-02-10	473/18670	0.0251915	0.0464441	0.0158193	MNDA/PTPRC	2
BP	GO:0002757	immune response-activating signal transduction	2020-02-10	473/18670	0.0251915	0.0464441	0.0158193	MNDA/PTPRC	2
BP	GO:0050769	positive regulation of neurogenesis	2020-02-10	474/18670	0.025291	0.0464441	0.0158193	CCR2/S100A9	2
BP	GO:1903706	regulation of hemopoiesis	2020-02-10	475/18670	0.0253906	0.0464441	0.0158193	CCR2/PTPRC	2
BP	GO:0001774	microglial cell activation	2020-01-10	48/18670	0.0254203	0.0464441	0.0158193	PTPRC	1
BP	GO:0002269	leukocyte activation involved in inflammatory response	2020-01-10	48/18670	0.0254203	0.0464441	0.0158193	PTPRC	1
BP	GO:0002711	positive regulation of T cell mediated immunity	2020-01-10	48/18670	0.0254203	0.0464441	0.0158193	PTPRC	1
BP	GO:0001913	T cell mediated cytotoxicity	2020-01-10	49/18670	0.0259437	0.0469573	0.0159941	PTPRC	1
BP	GO:0008347	glial cell migration	2020-01-10	49/18670	0.0259437	0.0469573	0.0159941	CCR2	1
BP	GO:2001238	positive regulation of extrinsic apoptotic signaling pathway	2020-01-10	49/18670	0.0259437	0.0469573	0.0159941	PTPRC	1
BP	GO:0016049	cell growth	2020-02-10	484/18670	0.0262952	0.0474456	0.0161605	S100A8/S100A9	2
BP	GO:0002712	regulation of B cell mediated immunity	2020-01-10	51/18670	0.0269896	0.0483981	0.0164849	PTPRC	1
BP	GO:0002889	regulation of immunoglobulin mediated immune response	2020-01-10	51/18670	0.0269896	0.0483981	0.0164849	PTPRC	1
BP	GO:0016447	somatic recombination of immunoglobulin gene segments	2020-01-10	52/18670	0.0275122	0.0487507	0.016605	PTPRC	1
BP	GO:0032731	positive regulation of interleukin-1 beta production	2020-01-10	52/18670	0.0275122	0.0487507	0.016605	MNDA	1
BP	GO:0006914	autophagy	2020-02-10	496/18670	0.0275219	0.0487507	0.016605	S100A8/S100A9	2
BP	GO:0061919	process utilizing autophagic mechanism	2020-02-10	496/18670	0.0275219	0.0487507	0.016605	S100A8/S100A9	2
BP	GO:0010043	response to zinc ion	2020-01-10	53/18670	0.0280346	0.0492087	0.016761	S100A8	1
BP	GO:0050732	negative regulation of peptidyl-tyrosine phosphorylation	2020-01-10	53/18670	0.0280346	0.0492087	0.016761	PTPRC	1
BP	GO:1905517	macrophage migration	2020-01-10	53/18670	0.0280346	0.0492087	0.016761	CCR2	1
CC	GO:0034774	secretory granule lumen	2020-05-10	321/19717	2.61315e-07	3.15111e-06	2.11079e-06	S100A12/MNDA/S100A8/S100A9/CXCL1	5
CC	GO:0060205	cytoplasmic vesicle lumen	2020-05-10	325/19717	2.77877e-07	3.15111e-06	2.11079e-06	S100A12/MNDA/S100A8/S100A9/CXCL1	5
CC	GO:0031983	vesicle lumen	2020-05-10	327/19717	2.86465e-07	3.15111e-06	2.11079e-06	S100A12/MNDA/S100A8/S100A9/CXCL1	5
CC	GO:0009897	external side of plasma membrane	2020-03-10	393/19717	0.000849708	0.00701009	0.00469575	CXCR2/CCR2/PTPRC	3
CC	GO:0005767	secondary lysosome	2020-01-10	14/19717	0.00707944	0.0417086	0.0279388	NCF2	1
CC	GO:0043020	NADPH oxidase complex	2020-01-10	15/19717	0.00758338	0.0417086	0.0279388	NCF2	1
CC	GO:0030667	secretory granule membrane	2020-02-10	298/19717	0.0094564	0.0445802	0.0298623	CXCR2/PTPRC	2
CC	GO:0042629	mast cell granule	2020-01-10	22/19717	0.0111045	0.0458063	0.0306836	CXCR2	1
MF	GO:0050786	RAGE receptor binding	2020-03-10	11/17696	2.13911e-08	1.15512e-06	3.15238e-07	S100A12/S100A8/S100A9	3
MF	GO:0042379	chemokine receptor binding	2020-03-10	66/17696	5.83634e-06	0.000157581	4.30046e-05	CCR2/CCL20/CXCL1	3
MF	GO:0035325	Toll-like receptor binding	2020-02-10	12/17696	1.89126e-05	0.000340427	9.29041e-05	S100A8/S100A9	2
MF	GO:0036041	long-chain fatty acid binding	2020-02-10	14/17696	2.60608e-05	0.00035182	9.60133e-05	S100A8/S100A9	2
MF	GO:0016493	C-C chemokine receptor activity	2020-02-10	23/17696	7.22583e-05	0.000625982	0.000170833	CXCR2/CCR2	2
MF	GO:0019957	C-C chemokine binding	2020-02-10	24/17696	7.88035e-05	0.000625982	0.000170833	CXCR2/CCR2	2
MF	GO:0001637	G protein-coupled chemoattractant receptor activity	2020-02-10	26/17696	9.2738e-05	0.000625982	0.000170833	CXCR2/CCR2	2
MF	GO:0004950	chemokine receptor activity	2020-02-10	26/17696	9.2738e-05	0.000625982	0.000170833	CXCR2/CCR2	2
MF	GO:1901567	fatty acid derivative binding	2020-02-10	28/17696	0.000107796	0.000646779	0.000176509	S100A8/S100A9	2
MF	GO:0019956	chemokine binding	2020-02-10	32/17696	0.000141277	0.000762894	0.000208197	CXCR2/CCR2	2
MF	GO:0005504	fatty acid binding	2020-02-10	34/17696	0.000159694	0.000783955	0.000213945	S100A8/S100A9	2
MF	GO:0048020	CCR chemokine receptor binding	2020-02-10	43/17696	0.000256352	0.00115358	0.000314818	CCR2/CCL20	2
MF	GO:0008009	chemokine activity	2020-02-10	49/17696	0.00033325	0.00138427	0.000377773	CCL20/CXCL1	2
MF	GO:0001664	G protein-coupled receptor binding	2020-03-10	280/17696	0.000433122	0.00165904	0.000452759	CCR2/CCL20/CXCL1	3
MF	GO:0005126	cytokine receptor binding	2020-03-10	286/17696	0.000460844	0.00165904	0.000452759	CCR2/CCL20/CXCL1	3
MF	GO:0033293	monocarboxylic acid binding	2020-02-10	64/17696	0.000568707	0.00191939	0.000523809	S100A8/S100A9	2
MF	GO:0004896	cytokine receptor activity	2020-02-10	96/17696	0.00127401	0.00404685	0.0011044	CXCR2/CCR2	2
MF	GO:0019955	cytokine binding	2020-02-10	128/17696	0.00224905	0.00639204	0.00174442	CXCR2/CCR2	2
MF	GO:0140375	immune receptor activity	2020-02-10	128/17696	0.00224905	0.00639204	0.00174442	CXCR2/CCR2	2
MF	GO:0008528	G protein-coupled peptide receptor activity	2020-02-10	146/17696	0.00291305	0.00786525	0.00214646	CXCR2/CCR2	2
MF	GO:0001653	peptide receptor activity	2020-02-10	152/17696	0.00315255	0.00810656	0.00221232	CXCR2/CCR2	2
MF	GO:0031406	carboxylic acid binding	2020-02-10	193/17696	0.00502723	0.0123396	0.00336752	S100A8/S100A9	2
MF	GO:0016176	superoxide-generating NADPH oxidase activator activity	2020-01-10	10/17696	0.00563808	0.0127193	0.00347116	NCF2	1
MF	GO:0043177	organic acid binding	2020-02-10	205/17696	0.00565303	0.0127193	0.00347116	S100A8/S100A9	2
MF	GO:0005125	cytokine activity	2020-02-10	220/17696	0.00648334	0.014004	0.00382176	CCL20/CXCL1	2
MF	GO:0016175	superoxide-generating NADPH oxidase activity	2020-01-10	12/17696	0.00676225	0.0140447	0.00383286	NCF2	1
MF	GO:0008017	microtubule binding	2020-02-10	246/17696	0.00804685	0.0160937	0.00439204	S100A8/S100A9	2
MF	GO:0043395	heparan sulfate proteoglycan binding	2020-01-10	16/17696	0.00900717	0.0166663	0.00454831	PTPRC	1
MF	GO:0005001	transmembrane receptor protein tyrosine phosphatase activity	2020-01-10	17/17696	0.00956769	0.0166663	0.00454831	PTPRC	1
MF	GO:0019198	transmembrane receptor protein phosphatase activity	2020-01-10	17/17696	0.00956769	0.0166663	0.00454831	PTPRC	1
MF	GO:0050664	oxidoreductase activity, acting on NAD(P)H, oxygen as acceptor	2020-01-10	17/17696	0.00956769	0.0166663	0.00454831	NCF2	1
MF	GO:0030506	ankyrin binding	2020-01-10	20/17696	0.0112475	0.0189802	0.00517978	PTPRC	1
MF	GO:0015631	tubulin binding	2020-02-10	336/17696	0.0146256	0.0239328	0.00653136	S100A8/S100A9	2
MF	GO:0030507	spectrin binding	2020-01-10	28/17696	0.0157146	0.0249584	0.00681127	PTPRC	1
MF	GO:0043394	proteoglycan binding	2020-01-10	36/17696	0.0201634	0.0311093	0.00848987	PTPRC	1
MF	GO:0048018	receptor ligand activity	2020-02-10	482/17696	0.0288257	0.0428834	0.0117031	CCL20/CXCL1	2
MF	GO:0030546	signaling receptor activator activity	2020-02-10	487/17696	0.029383	0.0428834	0.0117031	CCL20/CXCL1	2
MF	GO:0005507	copper ion binding	2020-01-10	59/17696	0.0328533	0.0466863	0.0127409	S100A12	1
