# Supplementary material for: Identification of genes and key pathways underlying the pathophysiological association between nonalcoholic fatty liver disease and atrial fibrillation
Source: BMC Med Genomics. 2022 Jul 5;15:150. doi: 10.1186/s12920-022-01300-1 (PMC9258143; doi:10.1186/s12920-022-01300-1)
Supplement: Supplementary file 6 — Additional file 6. KEGG pathway enrichment analysis results of the hub genes. [file 12920_2022_1300_MOESM6_ESM.xls]

## Sheet: hubgene KEGG
A6. KEGG pathway enrichment analysis results of the hub genes.
ID	Description	GeneRatio	BgRatio	pvalue	p.adjust	qvalue	geneID	Count
hsa04657	IL-17 signaling pathway	2020-04-08	94/8081	1.16e-06	1.93e-05	1.41e-05	6279/6280/6364/2919	4
hsa04061	Viral protein interaction with cytokine and cytokine receptor	2020-04-08	100/8081	1.49e-06	1.93e-05	1.41e-05	3579/729230/6364/2919	4
hsa04062	Chemokine signaling pathway	2020-04-08	192/8081	2.01e-05	0.000173918	0.000126742	3579/729230/6364/2919	4
hsa04060	Cytokine-cytokine receptor interaction	2020-04-08	295/8081	0.000108458	0.000704978	0.000513749	3579/729230/6364/2919	4
hsa05120	Epithelial cell signaling in Helicobacter pylori infection	2020-02-08	70/8081	0.00200257	0.0104134	0.0075887	3579/2919	2
hsa05323	Rheumatoid arthritis	2020-02-08	93/8081	0.00350714	0.0151976	0.0110752	6364/2919	2
hsa04668	TNF signaling pathway	2020-02-08	112/8081	0.00504807	0.01875	0.0136639	6364/2919	2
